# Supplementary material for: Microbial community analyses of produced waters from high‐temperature oil reservoirs reveal unexpected similarity between geographically distant oil reservoirs
Source: Microb Biotechnol. 2018 May 27;11(4):788–96. doi: 10.1111/1751-7915.13281 (PMC6011920; doi:10.1111/1751-7915.13281)
Supplement: Supplementary file 2 [file MBT2-11-788-s002.xlsx]

## Sheet: TableS1_real
Table S3. Relative abundance of taxa found in the samples from Segno and Crossfield
Taxonomy						Relative Abundance
Kingdom	Phylum	Class	Order	Family	Genus	SG30	SG54	SG80	SG85	CFW	CFS
k__Archaea	p__Euryarchaeota	c__Methanobacteria	o__Methanobacteriales	f__Methanobacteriaceae	g__Methanobacterium	6.16743	4.46636	3.75109	5.39397	4.20687	0.00348554
k__Archaea	p__Euryarchaeota	c__Methanobacteria	o__Methanobacteriales	f__WSA2	f__WSA2	0.23248	0.182336	0.129142	0.21489	0.262678	0
k__Archaea	p__Euryarchaeota	c__Methanomicrobia	o__Methanomicrobiales	f__Methanocorpusculaceae	g__Methanocalculus	3.11166	2.47109	1.81892	2.35294	1.12174	0.0400837
k__Archaea	p__Euryarchaeota	c__Methanomicrobia	o__Methanomicrobiales	f__Methanomicrobiaceae	g__Methanoculleus	3.76215	3.14833	2.14575	2.21836	2.04648	0.0121994
k__Archaea	p__Euryarchaeota	c__Methanomicrobia	o__Methanomicrobiales	f__Methanomicrobiaceae	g__Methanofollis	0.424723	0.399403	0.240404	0.240938	0.171545	0.0121994
k__Archaea	p__Euryarchaeota	c__Methanomicrobia	o__Methanomicrobiales	f__Methanoregulaceae	f__Methanoregulaceae	0.0380016	0.0642517	0.0317889	0.110701	0.0227833	0
k__Archaea	p__Euryarchaeota	c__Methanomicrobia	o__Methanomicrobiales	f__Methanoregulaceae	g__Candidatus Methanoregula	0.118475	0.138923	0.0824525	0.0824832	0.0576284	0.00348554
k__Archaea	p__Euryarchaeota	c__Methanomicrobia	o__Methanomicrobiales	f__Methanoregulaceae	g__Methanolinea	1.33005	1.60803	0.65664	1.00065	0.553501	0
k__Archaea	p__Euryarchaeota	c__Methanomicrobia	o__Methanomicrobiales	o__Methanomicrobiales	o__Methanomicrobiales	1.39712	1.43959	0.904991	1.07228	0.89525	0.00348554
k__Archaea	p__Euryarchaeota	c__Methanomicrobia	o__Methanosarcinales	f__Methanosaetaceae	g__Methanosaeta	16.9532	12.4405	9.63105	10.9746	8.98601	0.0121994
k__Archaea	p__Euryarchaeota	c__Methanomicrobia	o__Methanosarcinales	f__Methanosarcinaceae	g__Methanolobus	0.0827093	0.131977	0.0854327	0.0716301	0.13536	0.00174277
k__Archaea	p__Euryarchaeota	c__Methanomicrobia	o__Methanosarcinales	f__Methanosarcinaceae	g__Methanomethylovorans	0.344249	0.335151	0.250338	0.160625	0.581645	0
k__Archaea	p__Euryarchaeota	c__Methanomicrobia	o__Methanosarcinales	o__Methanosarcinales	o__Methanosarcinales	0.100592	0.0972459	0.0546372	0.0369004	0.151442	0
k__Bacteria	p__Acidobacteria	c__[Chloracidobacteria]	o__RB41	o__RB41	o__RB41	0	0.00694613	0	0.955068	0	0
k__Bacteria	p__Acidobacteria	c__DA052	o__Ellin6513	o__Ellin6513	o__Ellin6513	0.324131	0.355989	0.141063	0.870415	1.18071	0.00871384
k__Bacteria	p__Actinobacteria	c__Acidimicrobiia	o__Acidimicrobiales	o__Acidimicrobiales	o__Acidimicrobiales	0.0558847	0.052096	0.0149011	0.0694595	0.107216	0
k__Bacteria	p__Actinobacteria	c__Actinobacteria	o__Actinomycetales	f__Corynebacteriaceae	g__Corynebacterium	0.0491785	0.0850901	0.0725185	0.243108	0.0589686	0
k__Bacteria	p__Actinobacteria	c__Actinobacteria	o__Actinomycetales	f__Jonesiaceae	g__Jonesia	0	0.0364672	0	0.208379	0	0
k__Bacteria	p__Actinobacteria	c__Actinobacteria	o__Actinomycetales	f__Microbacteriaceae	g__Microbacterium	0.109534	0.0694613	0.0715251	0.125895	0.41546	0
k__Bacteria	p__Actinobacteria	c__Actinobacteria	o__Actinomycetales	f__Micrococcaceae	g__Kocuria	0.0380016	0.0989824	0.051657	0.167137	0.294843	0
k__Bacteria	p__Actinobacteria	c__Actinobacteria	o__Actinomycetales	f__Propionibacteriaceae	g__Propionibacterium	0.362133	1.05929	0.676508	1.96223	1.4005	0
k__Bacteria	p__Actinobacteria	c__Actinobacteria	o__Actinomycetales	f__Propionibacteriaceae	g__Tessaracoccus	0.0201185	0.158025	0	0.401563	0	0
k__Bacteria	p__Actinobacteria	c__OPB41	c__OPB41	c__OPB41	c__OPB41	0.540963	0.427187	0.37352	0.488387	0.797416	0
k__Bacteria	p__Actinobacteria	c__Thermoleophilia	o__Gaiellales	o__Gaiellales	o__Gaiellales	0.0335308	0.0347307	0.0298021	0.0542652	0.113917	0
k__Bacteria	p__Armatimonadetes	c__Armatimonadia	o__Armatimonadales	f__Armatimonadaceae	f__Armatimonadaceae	0	0	0	0.112872	0	0
k__Bacteria	p__Bacteroidetes	c__[Saprospirae]	o__[Saprospirales]	f__Chitinophagaceae	g__Sediminibacterium	0.587907	0.633835	0.265239	1.22857	2.22338	0.0156849
k__Bacteria	p__Bacteroidetes	c__Bacteroidia	o__Bacteroidales	f__BA008	f__BA008	0.342014	0.496648	0.712271	0.57087	0.659376	0.0331126
k__Bacteria	p__Bacteroidetes	c__Bacteroidia	o__Bacteroidales	f__Bacteroidaceae	g__Bacteroides	0.02906	0.26048	0.0218549	0.10853	0.27608	7.89648
k__Bacteria	p__Bacteroidetes	c__Bacteroidia	o__Bacteroidales	f__GZKB119	f__GZKB119	0.183302	0.142396	0.152984	0.375516	1.17133	0.00871384
k__Bacteria	p__Bacteroidetes	c__Bacteroidia	o__Bacteroidales	f__Porphyromonadaceae	f__Porphyromonadaceae	0.46049	1.00719	0.238417	0.703278	0.40876	0.0052283
k__Bacteria	p__Bacteroidetes	c__Bacteroidia	o__Bacteroidales	f__Porphyromonadaceae	g__Parabacteroides	0	0	0.00298021	0	0.143401	0
k__Bacteria	p__Bacteroidetes	c__Bacteroidia	o__Bacteroidales	f__S24-7	f__S24-7	0	0	0	0	0.119277	0
k__Bacteria	p__Bacteroidetes	c__Bacteroidia	o__Bacteroidales	o__Bacteroidales	o__Bacteroidales	0.426959	0.437606	0.316896	0.42544	0.717004	0.00348554
k__Bacteria	p__Bacteroidetes	c__Cytophagia	o__Cytophagales	f__Cytophagaceae	f__Cytophagaceae	0	0	0	0.297374	0	0
k__Bacteria	p__Bacteroidetes	c__Cytophagia	o__Cytophagales	f__Cytophagaceae	g__Spirosoma	0	0	0	0.696766	0	0
k__Bacteria	p__Bacteroidetes	c__Sphingobacteriia	o__Sphingobacteriales	o__Sphingobacteriales	o__Sphingobacteriales	0.0536493	0.0850901	0.0536438	0.206208	0.404739	0
k__Bacteria	p__Chloroflexi	c__Anaerolineae	o__Anaerolineales	f__Anaerolinaceae	f__Anaerolinaceae	0.1453	0.138923	0.165898	0.0564359	0.292163	0.00174277
k__Bacteria	p__Chloroflexi	c__Anaerolineae	o__Anaerolineales	f__Anaerolinaceae	g__C1_B004	0.105063	0.0538325	0.0427164	0.0238767	0.107216	0
k__Bacteria	p__Chloroflexi	c__Anaerolineae	o__Anaerolineales	f__Anaerolinaceae	g__SHD-231	0.167654	0.270899	0.131129	0.14326	0.174225	0
k__Bacteria	p__Chloroflexi	c__Anaerolineae	o__Anaerolineales	f__Anaerolinaceae	g__T78	0.717559	1.04192	0.464913	0.779249	1.07752	0.0052283
k__Bacteria	p__Chloroflexi	c__Anaerolineae	o__GCA004	o__GCA004	o__GCA004	0.194479	0.114611	0.0635778	0.0694595	0.20505	0
k__Bacteria	p__Chloroflexi	c__Anaerolineae	o__SHA-20	o__SHA-20	o__SHA-20	0.190008	0.0746709	0.127156	0.180161	0.308245	0.00174277
k__Bacteria	p__Cyanobacteria	c__4C0d-2	o__MLE1-12	o__MLE1-12	o__MLE1-12	0.107299	0.0798805	0.0675515	0.273497	0.467728	0.0052283
k__Bacteria	p__Cyanobacteria	c__Chloroplast	o__Streptophyta	o__Streptophyta	o__Streptophyta	0.040237	0.0850901	0.061591	0.138919	0.0469068	0
k__Bacteria	p__Cyanobacteria	c__ML635J-21	c__ML635J-21	c__ML635J-21	c__ML635J-21	0.149771	1.83899	0.578161	0.0412416	0	0.00697107
k__Bacteria	p__Cyanobacteria	c__Oscillatoriophycideae	o__Chroococcales	f__Xenococcaceae	f__Xenococcaceae	0	0.0416768	0	0.169308	0	0
k__Bacteria	p__Cyanobacteria	c__Oscillatoriophycideae	o__Chroococcales	f__Xenococcaceae	g__Chroococcidiopsis	0	0	0	0.42761	0	0
k__Bacteria	p__Deferribacteres	c__Deferribacteres	o__Deferribacterales	f__Deferribacteraceae	f__Deferribacteraceae	0.105063	0.0277845	0.0754987	0.0542652	0.0268039	0
k__Bacteria	p__Deferribacteres	c__Deferribacteres	o__Deferribacterales	f__Deferribacteraceae	g__Flexistipes	0.565553	0.533116	0.496702	0.293032	0.486491	0.0104566
k__Bacteria	p__Deferribacteres	c__Deferribacteres	o__Deferribacterales	f__Deferribacteraceae	g__Geovibrio	0.0469431	0.0416768	0.0347691	0.199696	0.0201029	0
k__Bacteria	p__Firmicutes	c__Bacilli	o__Bacillales	f__Bacillaceae	g__Bacillus	0.0178831	0.30563	0.0715251	0.00651183	0	0
k__Bacteria	p__Firmicutes	c__Bacilli	o__Bacillales	f__Planococcaceae	g__Sporosarcina	0.00894155	1.06797	0.000993404	0.21489	0.0227833	0
k__Bacteria	p__Firmicutes	c__Bacilli	o__Bacillales	f__Staphylococcaceae	g__Staphylococcus	0.283894	1.19473	0.247358	1.07662	0.249276	0.00174277
k__Bacteria	p__Firmicutes	c__Bacilli	o__Lactobacillales	f__Carnobacteriaceae	f__Carnobacteriaceae	0.00670616	0.104192	0	0.740178	0.0201029	0
k__Bacteria	p__Firmicutes	c__Bacilli	o__Lactobacillales	f__Lactobacillaceae	g__Lactobacillus	0.0223539	0.0746709	0.0168879	0.0130237	0.844323	0
k__Bacteria	p__Firmicutes	c__Bacilli	o__Lactobacillales	f__Streptococcaceae	g__Streptococcus	0.163183	0.592158	0.198681	0.813979	0.154122	0
k__Bacteria	p__Firmicutes	c__Clostridia	o__Clostridiales	f__[Acidaminobacteraceae]	g__Fusibacter	0	0.0173653	0.00397361	0	0	1.02126
k__Bacteria	p__Firmicutes	c__Clostridia	o__Clostridiales	f__[Tissierellaceae]	g__Dethiosulfatibacter	0.339779	0.322995	0.680482	0.201867	0.195668	0.0139421
k__Bacteria	p__Firmicutes	c__Clostridia	o__Clostridiales	f__[Tissierellaceae]	g__Sedimentibacter	0.0737677	0.114611	0.0913931	0.0846538	0.1367	0
k__Bacteria	p__Firmicutes	c__Clostridia	o__Clostridiales	f__Clostridiaceae	f__Clostridiaceae	22.9552	19.0758	14.7491	16.1385	14.8051	0.0435692
k__Bacteria	p__Firmicutes	c__Clostridia	o__Clostridiales	f__Clostridiaceae	g__Clostridium	0.138594	0.12503	0.131129	0.0738007	0.243916	0
k__Bacteria	p__Firmicutes	c__Clostridia	o__Clostridiales	f__Clostridiaceae	g__Proteiniclasticum	0.315189	0.448026	0.282127	0.371174	0.644634	0.00174277
k__Bacteria	p__Firmicutes	c__Clostridia	o__Clostridiales	f__Eubacteriaceae	f__Eubacteriaceae	0.364368	0.456708	0.413256	0.401563	0.640613	0
k__Bacteria	p__Firmicutes	c__Clostridia	o__Clostridiales	f__Lachnospiraceae	f__Lachnospiraceae	0.281659	0.73108	0.13411	0.536141	0.34175	0.589055
k__Bacteria	p__Firmicutes	c__Clostridia	o__Clostridiales	f__Peptococcaceae	g__Desulfotomaculum_Desulfovirgula	2.70482	3.96798	2.09608	2.95637	1.1003	0.00871384
k__Bacteria	p__Firmicutes	c__Clostridia	o__Clostridiales	f__Peptococcaceae	g__Pelotomaculum	0.5812	0.420241	0.389414	0.666377	0.524016	0
k__Bacteria	p__Firmicutes	c__Clostridia	o__Clostridiales	f__Peptostreptococcaceae	f__Peptostreptococcaceae	0.00223539	0.0121557	0.0149011	0.00217061	0.0187627	24.0397
k__Bacteria	p__Firmicutes	c__Clostridia	o__Clostridiales	f__Veillonellaceae	g__Acidaminococcus	0	0	0	0	0	0.608226
k__Bacteria	p__Firmicutes	c__Clostridia	o__Clostridiales	o__Clostridiales	o__Clostridiales	0.286129	0.213594	0.23345	0.154113	0.82556	0.00871384
k__Bacteria	p__OP11	c__OP11-2	c__OP11-2	c__OP11-2	c__OP11-2	0	0.102455	0.0258285	0.0868244	0.446285	0
k__Bacteria	p__OP8	c__OP8_2	c__OP8_2	c__OP8_2	c__OP8_2	0.420253	0.217067	0.197687	0.175819	0.477109	0
k__Bacteria	p__OP9	c__JS1	o__BA021	o__BA021	o__BA021	0.51861	0.529643	0.28312	0.223573	0.241235	0
k__Bacteria	p__OP9	c__JS1	o__SB-45	o__SB-45	o__SB-45	0.502962	1.1739	0.3765	0.835685	0.168865	0.00174277
k__Bacteria	p__Planctomycetes	c__Planctomycetia	o__Gemmatales	f__Gemmataceae	g__Gemmata	0.02906	0.0625152	0.0208615	0.039071	0.14072	0
k__Bacteria	p__Planctomycetes	c__Planctomycetia	o__Planctomycetales	f__Planctomycetaceae	g__Planctomyces	0	0.0156288	0	0.104189	0	0
k__Bacteria	p__Proteobacteria	c__Alphaproteobacteria	c__Alphaproteobacteria	c__Alphaproteobacteria	c__Alphaproteobacteria	0.321896	0.0920363	0.117222	0.253961	0.0696901	0
k__Bacteria	p__Proteobacteria	c__Alphaproteobacteria	o__Caulobacterales	f__Caulobacteraceae	f__Caulobacteraceae	2.27339	3.14313	1.36891	5.29412	9.51002	0.0348554
k__Bacteria	p__Proteobacteria	c__Alphaproteobacteria	o__Caulobacterales	f__Caulobacteraceae	g__Caulobacter	0.05812	0.0225749	0.0427164	0.169308	0.103195	0
k__Bacteria	p__Proteobacteria	c__Alphaproteobacteria	o__Caulobacterales	f__Caulobacteraceae	g__Phenylobacterium	0.0201185	0.0138923	0.00596042	0.199696	0.00670098	0
k__Bacteria	p__Proteobacteria	c__Alphaproteobacteria	o__Rhizobiales	f__Bradyrhizobiaceae	g__Bradyrhizobium	0.0894154	0.0955093	0.0337757	0.184502	0.214431	0.0052283
k__Bacteria	p__Proteobacteria	c__Alphaproteobacteria	o__Rhizobiales	f__Methylobacteriaceae	f__Methylobacteriaceae	0.0424723	0.0329941	0.0367559	0.10853	0.107216	0
k__Bacteria	p__Proteobacteria	c__Alphaproteobacteria	o__Rhizobiales	f__Methylobacteriaceae	g__Methylobacterium	0.0737677	0.279582	0.0913931	0.338615	0.711644	0.00697107
k__Bacteria	p__Proteobacteria	c__Alphaproteobacteria	o__Rhizobiales	f__Phyllobacteriaceae	f__Phyllobacteriaceae	0.0111769	0.0329941	0.253318	0	0.00134019	0.00348554
k__Bacteria	p__Proteobacteria	c__Alphaproteobacteria	o__Rhizobiales	f__Rhizobiaceae	g__Agrobacterium	0.0268246	0.116348	0.0119208	0.217061	0	0
k__Bacteria	p__Proteobacteria	c__Alphaproteobacteria	o__Rhizobiales	f__Rhizobiaceae	g__Rhizobium	0	0.0277845	2.51828	0.00434122	0	0
k__Bacteria	p__Proteobacteria	c__Alphaproteobacteria	o__Rhizobiales	o__Rhizobiales	o__Rhizobiales	0.61026	3.07193	33.4906	0.0629477	0.0817519	0.0575113
k__Bacteria	p__Proteobacteria	c__Alphaproteobacteria	o__Rhodobacterales	f__Rhodobacteraceae	f__Rhodobacteraceae	0.304013	0.279582	0.157951	0.542652	1.2638	0.00697107
k__Bacteria	p__Proteobacteria	c__Alphaproteobacteria	o__Rhodospirillales	f__Rhodospirillaceae	f__Rhodospirillaceae	0.0715324	0.835272	0.0486768	0.989798	0.0321647	0.00174277
k__Bacteria	p__Proteobacteria	c__Alphaproteobacteria	o__Sphingomonadales	f__Sphingomonadaceae	f__Sphingomonadaceae	0.0312954	0.0382037	0.0377493	0.0477534	0.119277	0.00174277
k__Bacteria	p__Proteobacteria	c__Alphaproteobacteria	o__Sphingomonadales	f__Sphingomonadaceae	g__Sphingomonas	0.726501	1.30066	0.462926	1.86672	4.45213	0.0191704
k__Bacteria	p__Proteobacteria	c__Betaproteobacteria	c__Betaproteobacteria	c__Betaproteobacteria	c__Betaproteobacteria	0.0201185	0.026048	0.00596042	0.039071	0.107216	0.022656
k__Bacteria	p__Proteobacteria	c__Betaproteobacteria	o__Burkholderiales	f__Burkholderiaceae	g__Burkholderia	0.154242	0.312576	0.0784789	0.164966	0.125978	0.00871384
k__Bacteria	p__Proteobacteria	c__Betaproteobacteria	o__Burkholderiales	f__Comamonadaceae	f__Comamonadaceae	1.40382	1.57677	0.832472	2.85652	6.14882	0.0313698
k__Bacteria	p__Proteobacteria	c__Betaproteobacteria	o__Burkholderiales	f__Oxalobacteraceae	f__Oxalobacteraceae	0.00894155	0.0590421	0.00695383	0.204037	0	0
k__Bacteria	p__Proteobacteria	c__Betaproteobacteria	o__Burkholderiales	f__Oxalobacteraceae	g__Ralstonia	0.0491785	2.89654	0.187753	0	0	0.130708
k__Bacteria	p__Proteobacteria	c__Betaproteobacteria	o__Burkholderiales	o__Burkholderiales	o__Burkholderiales	0.00894155	0.0104192	0.0158945	0.154113	0.321647	0.00348554
k__Bacteria	p__Proteobacteria	c__Betaproteobacteria	o__Neisseriales	f__Neisseriaceae	f__Neisseriaceae	0.0380016	0.107665	0.0437098	0.112872	0.0495872	0
k__Bacteria	p__Proteobacteria	c__Betaproteobacteria	o__Rhodocyclales	f__Rhodocyclaceae	f__Rhodocyclaceae	0.757796	0.507068	0.305968	0.546994	0.924735	0.00697107
k__Bacteria	p__Proteobacteria	c__Betaproteobacteria	o__Rhodocyclales	f__Rhodocyclaceae	g__Thauera	0.75109	0.571319	0.491735	1.18515	4.54594	0.00697107
k__Bacteria	p__Proteobacteria	c__Deltaproteobacteria	o__Desulfobacterales	f__Desulfobacteraceae	f__Desulfobacteraceae	0.0625908	0.0451499	0.0228483	0.049924	0.258658	0
k__Bacteria	p__Proteobacteria	c__Deltaproteobacteria	o__Desulfovibrionales	f__Desulfomicrobiaceae	g__Desulfomicrobium	0.326366	0.138923	0.209608	0.0195355	0.245256	0.0052283
k__Bacteria	p__Proteobacteria	c__Deltaproteobacteria	o__Desulfovibrionales	f__Desulfovibrionaceae	g__Desulfovibrio	0.371074	0.307366	0.215569	0.156284	0.231854	0.00348554
k__Bacteria	p__Proteobacteria	c__Deltaproteobacteria	o__Desulfuromonadales	f__Geobacteraceae	f__Geobacteraceae	0.0201185	0.0121557	0.0327823	0.0629477	0.115257	0
k__Bacteria	p__Proteobacteria	c__Deltaproteobacteria	o__Desulfuromonadales	f__Geobacteraceae	g__Geobacter	6.62568	5.05158	4.35012	4.67766	5.20532	0.00348554
k__Bacteria	p__Proteobacteria	c__Deltaproteobacteria	o__Desulfuromonadales	f__Pelobacteraceae	f__Pelobacteraceae	0.637085	0.571319	0.42617	0.230085	0.487831	0.00348554
k__Bacteria	p__Proteobacteria	c__Deltaproteobacteria	o__Desulfuromonadales	f__Pelobacteraceae	g__Pelobacter	0.880742	0.963776	1.13745	0.438463	0.286802	0.0243987
k__Bacteria	p__Proteobacteria	c__Deltaproteobacteria	o__Myxococcales	o__Myxococcales	o__Myxococcales	0.0245892	0.0659883	0.00496702	0.0672889	0.13402	0
k__Bacteria	p__Proteobacteria	c__Deltaproteobacteria	o__Syntrophobacterales	f__Syntrophaceae	f__Syntrophaceae	0.51861	0.423714	0.459946	0.171478	0.380615	0.0156849
k__Bacteria	p__Proteobacteria	c__Deltaproteobacteria	o__Syntrophobacterales	f__Syntrophaceae	g__Syntrophus	1.47535	1.49342	0.833466	1.23508	1.33349	0.00871384
k__Bacteria	p__Proteobacteria	c__Deltaproteobacteria	o__Syntrophobacterales	f__Syntrophorhabdaceae	f__Syntrophorhabdaceae	0.131888	0.168444	0.0864261	0.225743	0.152782	0
k__Bacteria	p__Proteobacteria	c__Gammaproteobacteria	c__Gammaproteobacteria	c__Gammaproteobacteria	c__Gammaproteobacteria	0.0223539	0.0850901	0.0506636	0.301715	0.121958	0.045312
k__Bacteria	p__Proteobacteria	c__Gammaproteobacteria	o__Alteromonadales	f__Shewanellaceae	g__Shewanella	0.0715324	0.189282	0.0476834	0.173649	0.0656696	0.0209132
k__Bacteria	p__Proteobacteria	c__Gammaproteobacteria	o__Enterobacteriales	f__Enterobacteriaceae	f__Enterobacteriaceae	0.0782385	0.0399403	0.0526504	0.0759713	0.0844323	0.11328
k__Bacteria	p__Proteobacteria	c__Gammaproteobacteria	o__Oceanospirillales	f__Oceanospirillaceae	f__Oceanospirillaceae	0.292836	0.166707	0.120202	0.0412416	0	0
k__Bacteria	p__Proteobacteria	c__Gammaproteobacteria	o__Pseudomonadales	f__Moraxellaceae	g__Acinetobacter	0.140829	0.133713	0.187753	0.273497	0.298864	0.0104566
k__Bacteria	p__Proteobacteria	c__Gammaproteobacteria	o__Pseudomonadales	f__Pseudomonadaceae	f__Pseudomonadaceae	0.201185	0.30042	0.0715251	0.757543	0.367213	3.69815
k__Bacteria	p__Proteobacteria	c__Gammaproteobacteria	o__Pseudomonadales	f__Pseudomonadaceae	g__Pseudomonas	7.10182	3.44007	2.90968	9.25114	3.65471	60.779
k__Bacteria	p__Proteobacteria	c__Gammaproteobacteria	o__Vibrionales	o__Vibrionales	o__Vibrionales	0	0.0104192	0	0	0.0455666	0.202161
k__Bacteria	p__Proteobacteria	c__Gammaproteobacteria	o__Xanthomonadales	f__Sinobacteraceae	f__Sinobacteraceae	0.221303	0.0573056	0.0675515	0.364662	0.517315	0
k__Bacteria	p__SAR406	c__AB16	c__AB16	c__AB16	c__AB16	0.288365	0.279582	0.240404	0.349468	0.168865	0
k__Bacteria	p__Spirochaetes	c__Spirochaetes	o__Sphaerochaetales	f__Sphaerochaetaceae	g__Sphaerochaeta	0.138594	0.0902997	0.179806	0.0759713	0.164844	0.0052283
k__Bacteria	p__Spirochaetes	c__Spirochaetes	o__Spirochaetales	f__Spirochaetaceae	g__Treponema	0.321896	0.402876	0.217555	0.297374	0.327008	0
k__Bacteria	p__Synergistetes	c__Synergistia	o__Synergistales	f__Dethiosulfovibrionaceae	f__Dethiosulfovibrionaceae	0	0	0	0	0	0.266643
k__Bacteria	p__Synergistetes	c__Synergistia	o__Synergistales	f__Thermovirgaceae	f__Thermovirgaceae	0.234716	0.382037	0.155964	0.301715	0.111236	0
k__Bacteria	p__Tenericutes	c__Mollicutes	c__Mollicutes	c__Mollicutes	c__Mollicutes	0.134123	0.291738	0.0943734	0.10636	0.0509274	0.00174277
k__Bacteria	p__Tenericutes	c__Mollicutes	o__Acholeplasmatales	f__Acholeplasmataceae	f__Acholeplasmataceae	0	0.0364672	0.0228483	0.123725	0	0.00174277
k__Bacteria	p__Tenericutes	c__Mollicutes	o__Acholeplasmatales	f__Acholeplasmataceae	g__Acholeplasma	0.0469431	0	0.0546372	0.136748	0	0.00174277
k__Bacteria	p__Thermotogae	c__Thermotogae	o__Thermotogales	f__Thermotogaceae	g__Kosmotoga	0.0737677	0.154551	0.0447032	0.186672	0.0522676	0
k__Bacteria	p__WS6	c__SC72	o__WCHB1-15	o__WCHB1-15	o__WCHB1-15	0.160948	0.126767	0.109274	0.149772	0.131339	0
k__Bacteria	p__WWE1	c__[Cloacamonae]	o__[Cloacamonales]	f__[Cloacamonaceae]	f__[Cloacamonaceae]	0.0134123	0.0538325	0.0327823	0.0911656	0.159483	0
k__Bacteria	p__WWE1	c__[Cloacamonae]	o__[Cloacamonales]	f__[Cloacamonaceae]	g__Candidatus Cloacamonas	0.0760031	0.12503	0.127156	0.10636	0.123298	0.00348554
k__Bacteria	p__WWE1	c__[Cloacamonae]	o__[Cloacamonales]	f__MSBL8	f__MSBL8	1.22276	0.882159	0.839426	0.987628	0.68618	0.00697107
