# Supplementary material for: Microbial community analyses of produced waters from high‐temperature oil reservoirs reveal unexpected similarity between geographically distant oil reservoirs
Source: Microb Biotechnol. 2018 May 27;11(4):788–96. doi: 10.1111/1751-7915.13281 (PMC6011920; doi:10.1111/1751-7915.13281)
Supplement: Supplementary file 3 [file MBT2-11-788-s003.xlsx]

## Sheet: Sheet2
Table S5. OTU table of produced water samples from Segno and Crossfield, and table obatined from shotgun data and amplicon of separator sample from Crossfield.
OTU ID	Taxonomy						Relative Abundance
	Kingdom	Phylum	Class	Order	Family	Genus	SG30	SG54	SG80	SG85	CFW	CFS_amplicon	CFS_shotgun
813945	k__Bacteria	p__Proteobacteria	c__Gammaproteobacteria	o__Pseudomonadales	f__Pseudomonadaceae	g__	0.230415	1.10331	0.141717	6.95803	0.655097	62.5293	5.39717
527246	k__Bacteria	p__Firmicutes	c__Clostridia	o__Natranaerobiales	f__Anaerobrancaceae	g__	0.00245122	0	0	0	0	15.9193	1.97239
2398623	k__Bacteria	p__Firmicutes	c__Clostridia	o__Clostridiales	f__Peptostreptococcaceae	g__Clostridium	0	0	0	0	0.0203252	8.21888	5.05648
572010	k__Bacteria	p__Bacteroidetes	c__Bacteroidia	o__Bacteroidales	f__Bacteroidaceae	g__Bacteroides	0.0294146	0.251462	0.0181142	0.103999	0	7.81139	1.55998
516568	k__Bacteria	p__Firmicutes	c__Clostridia	o__Clostridiales	f__Veillonellaceae	g__Acidaminococcus	0	0	0	0	0	0.560295	0.179308
564961	k__Bacteria	p__Firmicutes	c__Clostridia	o__Clostridiales	f__Lachnospiraceae	g__	0.286793	0.727096	0.116144	0.519995	0.387742	0.538466	0.0179308
817734	k__Bacteria	p__Proteobacteria	c__Gammaproteobacteria	o__Pseudomonadales	f__Pseudomonadaceae	g__Pseudomonas	0.00245122	0.0155945	0.00106554	0.0619042	0.00938086	0.411126	0.555854
1041394	k__Bacteria	p__Proteobacteria	c__Gammaproteobacteria	o__Pseudomonadales	f__Pseudomonadaceae	g__	0.00980488	0.0214425	0	0.138665	0.0203252	0.340179	2.70755
640641	k__Bacteria	p__Proteobacteria	c__Gammaproteobacteria	o__Pseudomonadales	f__Pseudomonadaceae	g__Pseudomonas	0.0147073	0.0955166	0.013852	0.0544757	0	0.247403	0.161377
821119	k__Bacteria	p__Proteobacteria	c__Gammaproteobacteria	o__Pseudomonadales	f__Pseudomonadaceae	g__Pseudomonas	0	0.00974659	0.011721	0.0173332	0.0531582	0.140074	0.0179308
783719	k__Bacteria	p__Proteobacteria	c__Betaproteobacteria	o__Burkholderiales	f__Comamonadaceae	g__	0.0539269	3.21442	0.199256	0	0	0.132797	0
593894	k__Bacteria	p__Proteobacteria	c__Gammaproteobacteria	o__Pseudomonadales	f__Pseudomonadaceae	g__Serpens	0.00245122	0	0	0.00990467	0.00469043	0.114606	0.896539
8433	k__Bacteria	p__Proteobacteria	c__Gammaproteobacteria	o__Pseudomonadales	f__Pseudomonadaceae	g__Pseudomonas	0	0	0	0.00495233	0	0.110968	0.0179308
766903	k__Bacteria	p__Proteobacteria	c__Gammaproteobacteria	o__Pseudomonadales	f__Pseudomonadaceae	g__Pseudomonas	0	0	0	0.00247617	0	0.107329	0.430339
450877	k__Bacteria	p__Proteobacteria	c__Gammaproteobacteria	o__Pseudomonadales	f__Pseudomonadaceae	g__Pseudomonas	0	0.00194932	0	0.0247617	0	0.101872	0.107585
589489	k__Bacteria	p__Proteobacteria	c__Gammaproteobacteria	o__Pseudomonadales	f__Pseudomonadaceae	g__Pseudomonas	0.00245122	0.0194932	0.00532771	0.0346663	0	0.0982336	0.0358616
104313	k__Bacteria	p__Proteobacteria	c__Gammaproteobacteria	o__Pseudomonadales	f__Pseudomonadaceae	g__Pseudomonas	0	0.00194932	0	0.00495233	0.00156348	0.0945953	0.0179308
241734	k__Bacteria	p__Proteobacteria	c__Gammaproteobacteria	o__	f__	g__	0	0	0	0.0123808	0.00625391	0.0873188	0
4327501	k__Bacteria	p__Proteobacteria	c__Gammaproteobacteria	o__Pseudomonadales	f__Pseudomonadaceae	g__Pseudomonas	0	0	0	0	0	0.0818613	0
225088	k__Bacteria	p__Proteobacteria	c__Gammaproteobacteria	o__Pseudomonadales	f__Pseudomonadaceae	g__Pseudomonas	0	0.00194932	0	0.00247617	0.00156348	0.0818613	0.0537924
4403653	k__Bacteria	p__Proteobacteria	c__Gammaproteobacteria	o__Pseudomonadales	f__Pseudomonadaceae	g__Pseudomonas	0	0.00194932	0	0.00247617	0	0.0818613	0
250296	k__Bacteria	p__Proteobacteria	c__Gammaproteobacteria	o__Pseudomonadales	f__Pseudomonadaceae	g__	0	0.00194932	0	0.044571	0	0.0782231	0.0537924
223307	k__Bacteria	p__Proteobacteria	c__Gammaproteobacteria	o__Pseudomonadales	f__Pseudomonadaceae	g__Pseudomonas	0	0	0	0.00495233	0.00156348	0.0764039	0.0179308
528421	k__Bacteria	p__Proteobacteria	c__Gammaproteobacteria	o__Enterobacteriales	f__Enterobacteriaceae	g__	0	0	0	0.00495233	0	0.0691274	0
224123	k__Bacteria	p__Proteobacteria	c__Gammaproteobacteria	o__Pseudomonadales	f__Pseudomonadaceae	g__Pseudomonas	0.00245122	0	0	0	0	0.0545742	0
823118	k__Bacteria	p__Proteobacteria	c__Gammaproteobacteria	o__Enterobacteriales	f__Enterobacteriaceae	g__	0.044122	0.0136452	0.0202453	0.0222855	0.065666	0.0545742	0
4433076	k__Bacteria	p__Proteobacteria	c__Gammaproteobacteria	o__Pseudomonadales	f__Pseudomonadaceae	g__	0	0.0136452	0	0.0643803	0	0.0491168	0
559537	k__Bacteria	p__Proteobacteria	c__Gammaproteobacteria	o__Pseudomonadales	f__Pseudomonadaceae	g__	0	0	0	0.0222855	0.00156348	0.0491168	0.0179308
4309472	k__Bacteria	p__Proteobacteria	c__Gammaproteobacteria	o__Pseudomonadales	f__Pseudomonadaceae	g__Pseudomonas	0	0.00194932	0	0.00495233	0	0.0436594	0.0179308
661898	k__Bacteria	p__Proteobacteria	c__Gammaproteobacteria	o__Oceanospirillales	f__Oceanospirillaceae	g__Marinobacterium	0	0.00194932	0	0.00247617	0	0.0418402	0.0179308
872014	k__Bacteria	p__Proteobacteria	c__Alphaproteobacteria	o__Rhizobiales	f__Beijerinckiaceae	g__	0.549073	2.62573	30.1655	0.0396187	0.0734834	0.0418402	0
961783	k__Bacteria	p__Proteobacteria	c__Gammaproteobacteria	o__Pseudomonadales	f__Pseudomonadaceae	g__Pseudomonas	3.23806	1.22612	1.34471	1.42875	1.50407	0.0418402	0.591716
4367397	k__Bacteria	p__Proteobacteria	c__Gammaproteobacteria	o__Pseudomonadales	f__Pseudomonadaceae	g__Pseudomonas	0.00245122	0	0	0.00495233	0	0.038202	0
536415	k__Archaea	p__Euryarchaeota	c__Methanomicrobia	o__Methanomicrobiales	f__Methanocorpusculaceae	g__Methanocalculus	3.12286	2.46199	1.80822	2.45388	1.18668	0.038202	0.44827
219457	k__Bacteria	p__Proteobacteria	c__Gammaproteobacteria	o__Pseudomonadales	f__Pseudomonadaceae	g__Pseudomonas	0	0	0	0	0	0.0363828	0
171067	k__Bacteria	p__Firmicutes	c__Clostridia	o__Clostridiales	f__Clostridiaceae	g__Proteiniclasticum	23.8479	19.8558	14.7876	17.1054	15.7098	0.0363828	3.58616
819999	k__Bacteria	p__Proteobacteria	c__Gammaproteobacteria	o__Enterobacteriales	f__Enterobacteriaceae	g__	0	0.00389864	0.0213108	0	0.0250156	0.0363828	0.0179308
554163	k__Bacteria	p__Proteobacteria	c__Gammaproteobacteria	o__Enterobacteriales	f__Enterobacteriaceae	g__	0	0	0	0	0	0.0345637	0
822899	k__Bacteria	p__Proteobacteria	c__Gammaproteobacteria	o__Enterobacteriales	f__Enterobacteriaceae	g__	0.00735366	0.0155945	0	0.00990467	0	0.0327445	0
1120717	k__Bacteria	p__Proteobacteria	c__Gammaproteobacteria	o__Pseudomonadales	f__Pseudomonadaceae	g__	0.00735366	0.00194932	0.00426217	0.00495233	0.00312695	0.0309254	0
109535	k__Bacteria	p__Proteobacteria	c__Gammaproteobacteria	o__Pseudomonadales	f__Pseudomonadaceae	g__Pseudomonas	0	0	0	0	0	0.0291063	0
8525	k__Bacteria	p__Proteobacteria	c__Gammaproteobacteria	o__Pseudomonadales	f__Pseudomonadaceae	g__Pseudomonas	0	0	0	0	0	0.0291063	0
161154	k__Bacteria	p__Proteobacteria	c__Alphaproteobacteria	o__Caulobacterales	f__Caulobacteraceae	g__Caulobacter	2.29679	3.09747	1.3607	5.12567	9.55128	0.0291063	0
780261	k__Bacteria	p__Proteobacteria	c__Gammaproteobacteria	o__Pseudomonadales	f__Pseudomonadaceae	g__Pseudomonas	0	0	0	0	0	0.0291063	0.0537924
4472200	k__Bacteria	p__Proteobacteria	c__Gammaproteobacteria	o__Alteromonadales	f__[Chromatiaceae]	g__Rheinheimera	0	0	0	0.0470472	0	0.0291063	0.0179308
1900	k__Bacteria	p__Bacteroidetes	c__Bacteroidia	o__Bacteroidales	f__BA008	g__	0.343171	0.446394	0.706454	0.549709	0.530019	0.0291063	0
4315675	k__Bacteria	p__Proteobacteria	c__Gammaproteobacteria	o__Pseudomonadales	f__Pseudomonadaceae	g__	0	0	0	0	0	0.0272871	0
151835	k__Bacteria	p__Proteobacteria	c__Betaproteobacteria	o__	f__	g__	1.45357	1.39376	0.77678	2.79559	6.21639	0.025468	0
107672	k__Bacteria	p__Proteobacteria	c__Deltaproteobacteria	o__Desulfuromonadales	f__Pelobacteraceae	g__	0.916757	0.912281	1.15931	0.495233	0.273609	0.0236488	0.0179308
884604	k__Bacteria	p__Proteobacteria	c__Gammaproteobacteria	o__Xanthomonadales	f__Xanthomonadaceae	g__Stenotrophomonas	0	0.00194932	0.0159831	0	0.0203252	0.0236488	0.0179308
3407058	k__Bacteria	p__Firmicutes	c__Clostridia	o__Clostridiales	f__Peptostreptococcaceae	g__	0	0	0	0	0.00156348	0.0236488	1.55998
706894	k__Bacteria	p__Firmicutes	c__Clostridia	o__Clostridiales	f__Peptostreptococcaceae	g__	0	0	0	0	0	0.0236488	0.0179308
200250	k__Bacteria	p__Proteobacteria	c__Gammaproteobacteria	o__Pseudomonadales	f__Pseudomonadaceae	g__Pseudomonas	0	0	0.00106554	0.00247617	0	0.0236488	0
846710	k__Bacteria	p__Proteobacteria	c__Betaproteobacteria	o__Burkholderiales	f__Comamonadaceae	g__	0	0.00779727	0	0.0198093	0.0406504	0.0236488	0
221758	k__Bacteria	p__Bacteroidetes	c__Bacteroidia	o__Bacteroidales	f__Bacteroidaceae	g__Bacteroides	0	0	0	0	0	0.0236488	0.161377
541252	k__Bacteria	p__Bacteroidetes	c__Bacteroidia	o__Bacteroidales	f__Porphyromonadaceae	g__	0	0	0	0	0	0.0236488	0
587812	k__Bacteria	p__Proteobacteria	c__Gammaproteobacteria	o__Pseudomonadales	f__Pseudomonadaceae	g__Pseudomonas	0	0	0	0	0	0.0200106	0.0358616
562618	k__Bacteria	p__Proteobacteria	c__Gammaproteobacteria	o__Pseudomonadales	f__Moraxellaceae	g__Acinetobacter	0	0	0	0	0	0.0200106	0
108340	k__Bacteria	p__Proteobacteria	c__Gammaproteobacteria	o__Pseudomonadales	f__Pseudomonadaceae	g__Pseudomonas	0	0	0	0.00247617	0	0.0200106	0.0179308
63144	k__Bacteria	p__Proteobacteria	c__Gammaproteobacteria	o__Oceanospirillales	f__Halomonadaceae	g__Halomonas	0	0	0	0	0	0.0200106	0
4376926	k__Bacteria	p__Proteobacteria	c__Gammaproteobacteria	o__Pseudomonadales	f__Pseudomonadaceae	g__	0	0	0	0	0	0.0181914	0
827497	k__Bacteria	p__Proteobacteria	c__Gammaproteobacteria	o__Pseudomonadales	f__Pseudomonadaceae	g__Pseudomonas	0	0	0	0	0	0.0181914	2.29514
827300	k__Bacteria	p__Proteobacteria	c__Deltaproteobacteria	o__Myxococcales	f__0319-6G20	g__	0.00490244	0.0448343	0.013852	0	0	0.0181914	0
812379	k__Bacteria	p__Proteobacteria	c__Gammaproteobacteria	o__Enterobacteriales	f__Enterobacteriaceae	g__	0	0	0	0.0074285	0.00469043	0.0181914	0
244248	k__Bacteria	p__Proteobacteria	c__Gammaproteobacteria	o__Pseudomonadales	f__Pseudomonadaceae	g__	0	0	0	0	0	0.0163723	0
108476	k__Bacteria	p__Firmicutes	c__Clostridia	o__Clostridiales	f__[Tissierellaceae]	g__Dethiosulfatibacter	0.318659	0.288499	0.660636	0.210474	0.201689	0.0145531	0.0537924
806407	k__Bacteria	p__Firmicutes	c__Clostridia	o__Clostridiales	f__Lachnospiraceae	g__	0.00735366	0.0155945	0	0.014857	0.00312695	0.0145531	0.0358616
517436	k__Bacteria	p__Proteobacteria	c__Gammaproteobacteria	o__Pseudomonadales	f__Pseudomonadaceae	g__Pseudomonas	0	0	0	0	0	0.0145531	0
528952	k__Bacteria	p__Proteobacteria	c__Gammaproteobacteria	o__Pseudomonadales	f__Pseudomonadaceae	g__Pseudomonas	0.00245122	0	0	0.00247617	0	0.012734	0
4376929	k__Bacteria	p__Proteobacteria	c__Gammaproteobacteria	o__Pseudomonadales	f__Pseudomonadaceae	g__Pseudomonas	0	0	0	0.00495233	0	0.012734	0
835050	k__Bacteria	p__Firmicutes	c__Clostridia	o__Clostridiales	f__Veillonellaceae	g__Acidaminococcus	0	0	0	0	0	0.012734	0.0537924
220012	k__Bacteria	p__Proteobacteria	c__Gammaproteobacteria	o__Pseudomonadales	f__Pseudomonadaceae	g__Pseudomonas	0	0	0.00106554	0.014857	0	0.012734	0
318906	k__Bacteria	p__Proteobacteria	c__Gammaproteobacteria	o__Xanthomonadales	f__Xanthomonadaceae	g__	0	0	0	0.00495233	0	0.012734	0
219229	k__Bacteria	p__Proteobacteria	c__Gammaproteobacteria	o__Pseudomonadales	f__Pseudomonadaceae	g__Pseudomonas	0	0	0	0	0	0.012734	0
822187	k__Bacteria	p__Proteobacteria	c__Gammaproteobacteria	o__Pseudomonadales	f__Pseudomonadaceae	g__Pseudomonas	0.00245122	0	0	0	0	0.0109148	0.161377
1110161	k__Archaea	p__Euryarchaeota	c__Methanomicrobia	o__Methanosarcinales	f__Methanosaetaceae	g__Methanosaeta	17.9871	12.7349	9.97027	11.6677	9.32927	0.0109148	0.197239
55384	k__Bacteria	p__Proteobacteria	c__Gammaproteobacteria	o__Pseudomonadales	f__Pseudomonadaceae	g__	0	0	0	0	0	0.0109148	0
329	k__Archaea	p__Euryarchaeota	c__Methanomicrobia	o__Methanomicrobiales	f__Methanomicrobiaceae	g__Methanofollis	0.38239	0.337232	0.232288	0.240188	0.157911	0.0109148	0
1137803	k__Bacteria	p__Proteobacteria	c__Alphaproteobacteria	o__Sphingomonadales	f__Sphingomonadaceae	g__	0.144622	0.309942	0.090571	0.36152	1.14447	0.00909571	0
590882	k__Bacteria	p__Bacteroidetes	c__Bacteroidia	o__Bacteroidales	f__GZKB119	g__	0.174037	0.120858	0.159831	0.406091	1.08505	0.00909571	0.0717231
136946	k__Bacteria	p__Proteobacteria	c__Gammaproteobacteria	o__Enterobacteriales	f__Enterobacteriaceae	g__	0.00490244	0	0	0.00495233	0	0.00909571	0
2924870	k__Bacteria	p__Proteobacteria	c__Gammaproteobacteria	o__Enterobacteriales	f__Enterobacteriaceae	g__	0	0	0	0	0	0.00909571	0
272725	k__Bacteria	p__Proteobacteria	c__Deltaproteobacteria	o__Syntrophobacterales	f__Syntrophaceae	g__	0.779488	0.727096	0.379333	0.809707	0.462789	0.00909571	0.197239
311673	k__Bacteria	p__Proteobacteria	c__Gammaproteobacteria	o__Pseudomonadales	f__Pseudomonadaceae	g__Pseudomonas	0	0	0	0	0	0.00909571	2.0979
553208	k__Bacteria	p__Proteobacteria	c__Gammaproteobacteria	o__Enterobacteriales	f__Enterobacteriaceae	g__	0	0	0	0	0	0.00909571	0
218267	k__Bacteria	p__Proteobacteria	c__Gammaproteobacteria	o__Pseudomonadales	f__Pseudomonadaceae	g__Pseudomonas	0	0	0	0	0	0.00909571	0
4403114	k__Bacteria	p__Firmicutes	c__Clostridia	o__Clostridiales	f__Peptostreptococcaceae	g__	0	0	0	0	0	0.00909571	0.161377
829523	k__Bacteria	p__Proteobacteria	c__Alphaproteobacteria	o__Rhizobiales	f__Phyllobacteriaceae	g__	0.0980488	0.487329	4.89403	0.00247617	0.00781739	0.00909571	0
316782	k__Bacteria	p__Bacteroidetes	c__Bacteroidia	o__Bacteroidales	f__Bacteroidaceae	g__Bacteroides	0	0.00194932	0	0	0	0.00909571	0
581249	k__Bacteria	p__Proteobacteria	c__Gammaproteobacteria	o__Pseudomonadales	f__Pseudomonadaceae	g__	0	0	0	0.00247617	0.00156348	0.00909571	0.0179308
142849	k__Bacteria	p__Proteobacteria	c__Gammaproteobacteria	o__Oceanospirillales	f__Halomonadaceae	g__Halomonas	0	0	0	0	0	0.00909571	0
297	k__Archaea	p__Euryarchaeota	c__Methanomicrobia	o__Methanomicrobiales	f__Methanomicrobiaceae	g__	0.676537	0.795322	0.525312	0.460567	0.25172	0.00727656	0
189563	k__Bacteria	p__Proteobacteria	c__Gammaproteobacteria	o__Alteromonadales	f__Alteromonadaceae	g__Marinobacter	0	0	0	0	0	0.00727656	0
4389128	k__Bacteria	p__Cyanobacteria	c__ML635J-21	o__	f__	g__	0.159329	2.04094	0.616949	0.0470472	0	0.00727656	0
329118	k__Bacteria	p__Proteobacteria	c__Gammaproteobacteria	o__Oceanospirillales	f__Halomonadaceae	g__Halomonas	0	0	0	0	0	0.00727656	0
344422	k__Bacteria	p__Firmicutes	c__Clostridia	o__Clostridiales	f__Lachnospiraceae	g__	0	0.00194932	0	0.0074285	0	0.00727656	0.107585
591722	k__Bacteria	p__Proteobacteria	c__Gammaproteobacteria	o__Oceanospirillales	f__Halomonadaceae	g__Halomonas	0	0	0	0	0	0.00727656	0
820346	k__Bacteria	p__Proteobacteria	c__Gammaproteobacteria	o__Enterobacteriales	f__Enterobacteriaceae	g__	0	0	0	0	0.0187617	0.00727656	0
4393743	k__Bacteria	p__Proteobacteria	c__Gammaproteobacteria	o__Pseudomonadales	f__Pseudomonadaceae	g__	0	0.00389864	0	0	0.0125078	0.00727656	0.0179308
1575356	k__Bacteria	p__WWE1	c__[Cloacamonae]	o__[Cloacamonales]	f__MSBL8	g__	1.0099	0.795322	0.752272	0.85923	0.608193	0.00727656	0.878609
1108308	k__Bacteria	p__Proteobacteria	c__Alphaproteobacteria	o__Rhodobacterales	f__Rhodobacteraceae	g__	0.284342	0.222222	0.131062	0.59428	1.37899	0.00727656	0
818468	k__Bacteria	p__Proteobacteria	c__Gammaproteobacteria	o__Pseudomonadales	f__Moraxellaceae	g__Acinetobacter	0	0	0	0	0	0.00727656	0.0358616
261441	k__Bacteria	p__Firmicutes	c__Clostridia	o__Clostridiales	f__Peptococcaceae	g__Desulfotomaculum_Desulfovirgula	1.25012	1.52827	1.32234	1.1217	0.515947	0.00545742	0.609647
219826	k__Bacteria	p__Proteobacteria	c__Gammaproteobacteria	o__Pseudomonadales	f__Moraxellaceae	g__Acinetobacter	0	0	0	0	0	0.00545742	0
580417	k__Bacteria	p__Deferribacteres	c__Deferribacteres	o__Deferribacterales	f__Deferribacteraceae	g__Flexistipes	0.367683	0.348928	0.339908	0.220379	0.29237	0.00545742	0.107585
4314722	k__Bacteria	p__Firmicutes	c__Clostridia	o__Clostridiales	f__Veillonellaceae	g__Acidaminococcus	0	0	0	0	0	0.00545742	0.0537924
591424	k__Bacteria	p__Proteobacteria	c__Deltaproteobacteria	o__Desulfovibrionales	f__Desulfomicrobiaceae	g__Desulfomicrobium	0.330915	0.153996	0.218436	0.0222855	0.259537	0.00545742	0
77675	k__Bacteria	p__Proteobacteria	c__Gammaproteobacteria	o__Enterobacteriales	f__Enterobacteriaceae	g__Trabulsiella	0	0	0	0	0	0.00545742	0
4455956	k__Bacteria	p__Spirochaetes	c__Spirochaetes	o__Sphaerochaetales	f__Sphaerochaetaceae	g__Sphaerochaeta	0.0465732	0.0292398	0.0564737	0.0272378	0.0953721	0.00545742	0
709971	k__Bacteria	p__Proteobacteria	c__Alphaproteobacteria	o__Rhizobiales	f__Bradyrhizobiaceae	g__Pseudomonas	0.0563781	0.0545809	0.00745879	0.0767612	0.101626	0.00545742	0
143958	k__Bacteria	p__Proteobacteria	c__Gammaproteobacteria	o__Pseudomonadales	f__Pseudomonadaceae	g__	0	0	0	0	0	0.00545742	0.143446
247460	k__Bacteria	p__Proteobacteria	c__Gammaproteobacteria	o__Enterobacteriales	f__Enterobacteriaceae	g__Gluconacetobacter	0	0	0	0	0	0.00545742	0
234148	k__Bacteria	p__Proteobacteria	c__Gammaproteobacteria	o__Enterobacteriales	f__Enterobacteriaceae	g__Providencia	0	0	0	0	0	0.00545742	0
574269	k__Bacteria	p__Acidobacteria	c__DA052	o__Ellin6513	f__	g__	0.252476	0.37232	0.143848	0.928563	1.27267	0.00545742	0
4458983	k__Bacteria	p__Proteobacteria	c__Gammaproteobacteria	o__Methylococcales	f__Methylococcaceae	g__	0	0	0	0	0	0.00363828	0
630311	k__Archaea	p__Euryarchaeota	c__Methanomicrobia	o__Methanosarcinales	f__Methanosarcinaceae	g__	1.34327	1.28655	0.84604	1.10685	0.802064	0.00363828	0.340685
647418	k__Archaea	p__Euryarchaeota	c__Methanomicrobia	o__Methanomicrobiales	f__Methanomicrobiaceae	g__Methanoculleus	2.97823	2.2807	1.56635	1.78532	1.88555	0.00363828	0.107585
147852	k__Bacteria	p__Proteobacteria	c__Betaproteobacteria	o__Rhodocyclales	f__Rhodocyclaceae	g__Thauera	0.264732	0.196881	0.203518	0.599232	3.42402	0.00363828	0
269901	k__Bacteria	p__Proteobacteria	c__Gammaproteobacteria	o__Pseudomonadales	f__Pseudomonadaceae	g__Pseudomonas	0	0	0	0	0	0.00363828	0
4297239	k__Bacteria	p__Acidobacteria	c__DA052	o__Ellin6513	f__	g__	0.0980488	0	0	0	0	0.00363828	0
542475	k__Bacteria	p__Proteobacteria	c__Alphaproteobacteria	o__Rhizobiales	f__Methylobacteriaceae	g__Methylobacterium	0	0.0194932	0.00319662	0.014857	0.0531582	0.00363828	0
214422	k__Archaea	p__Euryarchaeota	c__Methanobacteria	o__Methanobacteriales	f__Methanobacteriaceae	g__Methanobacterium	6.48838	4.4425	3.88283	5.6308	4.38868	0.00363828	0.125516
162570	k__Bacteria	p__Proteobacteria	c__Gammaproteobacteria	o__Pseudomonadales	f__Pseudomonadaceae	g__Pseudomonas	0	0	0	0	0	0.00363828	0
306996	k__Bacteria	p__Proteobacteria	c__Betaproteobacteria	o__Burkholderiales	f__Burkholderiaceae	g__Burkholderia	0.134817	0.210526	0.0223764	0.0668565	0	0.00363828	0
526545	k__Bacteria	p__Bacteroidetes	c__Bacteroidia	o__Bacteroidales	f__Porphyromonadaceae	g__	0.384842	0.206628	0.179011	0.366473	0.448718	0.00363828	0.0537924
4427324	k__Bacteria	p__Chloroflexi	c__Anaerolineae	o__Anaerolineales	f__Anaerolinaceae	g__T78	0.161781	0.403509	0.118275	0.173332	0.14853	0.00363828	0
816280	k__Bacteria	p__Bacteroidetes	c__Flavobacteriia	o__Flavobacteriales	f__[Weeksellaceae]	g__Chryseobacterium	0	0	0	0	0.0125078	0.00363828	0
4423848	k__Bacteria	p__Firmicutes	c__Clostridia	o__Clostridiales	f__[Tissierellaceae]	g__Tissierella_Soehngenia	0.00735366	0.00584795	0.025573	0	0	0.00363828	0
259090	k__Bacteria	p__Firmicutes	c__Clostridia	o__Clostridiales	f__Peptococcaceae	g__Desulfotomaculum_Desulfovirgula	1.39474	2.34893	0.645718	1.72341	0.528455	0.00363828	0.0537924
745736	k__Bacteria	p__Proteobacteria	c__Gammaproteobacteria	o__Oceanospirillales	f__Halomonadaceae	g__Halomonas	0	0	0	0	0	0.00363828	0
611460	k__Bacteria	p__Proteobacteria	c__Betaproteobacteria	o__Rhodocyclales	f__Rhodocyclaceae	g__Dechloromonas	0	0	0	0	0	0.00363828	0
156886	k__Bacteria	p__Proteobacteria	c__Alphaproteobacteria	o__Ellin329	f__	g__	0.0465732	0.00584795	0	0	0.0125078	0.00363828	0
224499	k__Bacteria	p__Proteobacteria	c__Betaproteobacteria	o__Burkholderiales	f__Burkholderiaceae	g__Burkholderia	0	0.0194932	0.00106554	0	0	0.00363828	0
169360	k__Bacteria	p__Proteobacteria	c__Gammaproteobacteria	o__Enterobacteriales	f__Enterobacteriaceae	g__Citrobacter	0	0	0	0	0	0.00363828	0
510057	k__Bacteria	p__Proteobacteria	c__Gammaproteobacteria	o__Chromatiales	f__Halothiobacillaceae	g__	0	0	0	0	0	0.00363828	0.0179308
162439	k__Bacteria	p__Firmicutes	c__Clostridia	o__Clostridiales	f__Eubacteriaceae	g__Acetobacterium	0.105402	0.0116959	0.10762	0.0718088	0.0171982	0.00363828	0
220149	k__Bacteria	p__Proteobacteria	c__Gammaproteobacteria	o__Pseudomonadales	f__Pseudomonadaceae	g__Pseudomonas	0	0	0	0	0	0.00363828	0
105218	k__Bacteria	p__Proteobacteria	c__Gammaproteobacteria	o__Pseudomonadales	f__Pseudomonadaceae	g__Pseudomonas	0	0	0	0	0	0.00363828	0.0358616
944202	k__Bacteria	p__Proteobacteria	c__Alphaproteobacteria	o__Sphingomonadales	f__Sphingomonadaceae	g__Sphingomonas	0.110305	0.204678	0.0937676	0.396187	0.888055	0.00363828	0
1108886	k__Bacteria	p__Proteobacteria	c__Gammaproteobacteria	o__Pseudomonadales	f__Pseudomonadaceae	g__Pseudomonas	3.56407	1.22807	1.3884	1.53275	1.44465	0.00363828	0.788955
81681	k__Bacteria	p__Proteobacteria	c__Deltaproteobacteria	o__Desulfovibrionales	f__Desulfovibrionaceae	g__Desulfovibrio	0	0	0.00426217	0	0	0.00363828	0
147128	k__Bacteria	p__OP3	c__koll11	o__GIF10	f__	g__	0.0490244	0.0331384	0.0170487	0.014857	0.03596	0.00363828	0
586984	k__Bacteria	p__Proteobacteria	c__Betaproteobacteria	o__Rhodocyclales	f__Rhodocyclaceae	g__Thauera	0.527012	0.306043	0.295155	0.534852	1.50407	0.00363828	0
103411	k__Bacteria	p__Proteobacteria	c__Gammaproteobacteria	o__Pseudomonadales	f__Moraxellaceae	g__Acinetobacter	0	0	0	0	0	0.00363828	0
189438	k__Bacteria	p__Proteobacteria	c__Gammaproteobacteria	o__Pseudomonadales	f__Pseudomonadaceae	g__Pseudomonas	0	0	0	0	0	0.00363828	0
593463	k__Bacteria	p__Bacteroidetes	c__Bacteroidia	o__Bacteroidales	f__	g__	0.00980488	0.0584795	0.0202453	0.0544757	0.0375235	0.00363828	0.0179308
147334	k__Bacteria	p__Proteobacteria	c__Gammaproteobacteria	o__34P16	f__	g__	0	0	0	0	0	0.00363828	0
4359586	k__Bacteria	p__Proteobacteria	c__Gammaproteobacteria	o__Pseudomonadales	f__Pseudomonadaceae	g__Pseudomonas	0	0	0	0	0	0.00363828	0
816671	k__Bacteria	p__Proteobacteria	c__Gammaproteobacteria	o__Pseudomonadales	f__Pseudomonadaceae	g__Pseudomonas	0	0	0	0.00247617	0	0.00363828	0.286893
805561	k__Bacteria	p__Proteobacteria	c__Gammaproteobacteria	o__Alteromonadales	f__Shewanellaceae	g__Shewanella	0	0	0	0	0	0.00363828	0
831401	k__Bacteria	p__Proteobacteria	c__Gammaproteobacteria	o__Pseudomonadales	f__Pseudomonadaceae	g__Pseudomonas	0	0	0	0.00247617	0.0218887	0.00363828	1.77515
222489	k__Bacteria	p__Proteobacteria	c__Deltaproteobacteria	o__Desulfuromonadales	f__Geobacteraceae	g__Geobacter	5.53731	4.10136	3.61325	3.93463	4.50438	0.00363828	2.11583
511565	k__Bacteria	p__Proteobacteria	c__Gammaproteobacteria	o__Pseudomonadales	f__Pseudomonadaceae	g__Pseudomonas	0	0	0	0	0	0.00363828	0
4424103	k__Bacteria	p__Proteobacteria	c__Gammaproteobacteria	o__Pseudomonadales	f__Pseudomonadaceae	g__Pseudomonas	0	0	0	0	0	0.00363828	0.0179308
219439	k__Bacteria	p__Proteobacteria	c__Gammaproteobacteria	o__Xanthomonadales	f__Xanthomonadaceae	g__	0	0	0	0	0	0.00363828	0.0179308
1108960	k__Bacteria	p__Proteobacteria	c__Alphaproteobacteria	o__Sphingomonadales	f__Sphingomonadaceae	g__Sphingomonas	0.0122561	0.0487329	0.00852433	0.0371425	0.175109	0.00181914	0
942823	k__Bacteria	p__Proteobacteria	c__Alphaproteobacteria	o__Kiloniellales	f__Kiloniellaceae	g__Thalassospira	0	0	0	0.0272378	0	0.00181914	0
149149	k__Bacteria	p__Firmicutes	c__Clostridia	o__Clostridiales	f__Syntrophomonadaceae	g__Syntrophomonas	0	0	0	0	0	0.00181914	0
4816	k__Bacteria	p__Proteobacteria	c__Alphaproteobacteria	o__Rhizobiales	f__	g__	0	0	0.00319662	0	0	0.00181914	0
688528	k__Bacteria	p__Bacteroidetes	c__Bacteroidia	o__Bacteroidales	f__Porphyromonadaceae	g__	0.00980488	0.0253411	0.0106554	0	0	0.00181914	0
819757	k__Bacteria	p__Proteobacteria	c__Betaproteobacteria	o__Burkholderiales	f__Comamonadaceae	g__Rubrivivax	0.00735366	0.00389864	0.00958987	0.0371425	0.109443	0.00181914	0
274442	k__Bacteria	p__Tenericutes	c__Mollicutes	o__Acholeplasmatales	f__Acholeplasmataceae	g__Acholeplasma	0.0147073	0	0.0266385	0.0470472	0	0.00181914	0
177671	k__Bacteria	p__Proteobacteria	c__Gammaproteobacteria	o__Alteromonadales	f__Alteromonadaceae	g__Marinobacter	0	0	0	0	0	0.00181914	0
4424863	k__Bacteria	p__Proteobacteria	c__Gammaproteobacteria	o__Pseudomonadales	f__Pseudomonadaceae	g__	0	0	0	0	0	0.00181914	0
810889	k__Bacteria	p__Proteobacteria	c__Alphaproteobacteria	o__Caulobacterales	f__Caulobacteraceae	g__	0.00245122	0.00194932	0.00213108	0.0074285	0.032833	0.00181914	0
734945	k__Bacteria	p__Proteobacteria	c__Alphaproteobacteria	o__Sphingomonadales	f__Sphingomonadaceae	g__Sphingomonas	0.164232	0.187135	0.0873744	0.336759	0.762977	0.00181914	0
225799	k__Bacteria	p__Proteobacteria	c__Gammaproteobacteria	o__Pseudomonadales	f__Pseudomonadaceae	g__Pseudomonas	0	0	0	0	0	0.00181914	0.0179308
220844	k__Bacteria	p__Proteobacteria	c__Gammaproteobacteria	o__Pseudomonadales	f__Pseudomonadaceae	g__Pseudomonas	0	0	0	0	0	0.00181914	0.0358616
830539	k__Bacteria	p__Proteobacteria	c__Deltaproteobacteria	o__Myxococcales	f__Polyangiaceae	g__	0	0	0	0	0	0.00181914	0
4376928	k__Bacteria	p__Proteobacteria	c__Gammaproteobacteria	o__Alteromonadales	f__Shewanellaceae	g__Shewanella	0.00980488	0.00584795	0.00319662	0	0.00469043	0.00181914	0
272977	k__Bacteria	p__Deferribacteres	c__Deferribacteres	o__Deferribacterales	f__Deferribacteraceae	g__Flexistipes	0.0588293	0.0409357	0.0522115	0.0321902	0.0672295	0.00181914	0
822060	k__Bacteria	p__Proteobacteria	c__Gammaproteobacteria	o__Pseudomonadales	f__Pseudomonadaceae	g__Pseudomonas	0	0	0	0	0.00156348	0.00181914	0.0179308
225151	k__Bacteria	p__Proteobacteria	c__Gammaproteobacteria	o__Pseudomonadales	f__Pseudomonadaceae	g__Pseudomonas	0	0	0	0	0	0.00181914	0
848025	k__Bacteria	p__Proteobacteria	c__Betaproteobacteria	o__Burkholderiales	f__Comamonadaceae	g__	0.0637317	0.0955166	0.0532771	0.113904	0.61132	0.00181914	0.2331
326615	k__Archaea	p__Euryarchaeota	c__Methanomicrobia	o__Methanomicrobiales	f__Methanoregulaceae	g__Candidatus Methanoregula	0.0245122	0.0136452	0.0170487	0.029714	0.0140713	0.00181914	0
538750	k__Bacteria	p__Proteobacteria	c__Gammaproteobacteria	o__Pseudomonadales	f__Pseudomonadaceae	g__Pseudomonas	0.0196098	0.00584795	0.00319662	0.0074285	0.00938086	0.00181914	0
103166	k__Bacteria	p__Proteobacteria	c__Gammaproteobacteria	o__Enterobacteriales	f__Enterobacteriaceae	g__	0	0	0	0	0	0.00181914	0
751725	k__Bacteria	p__Proteobacteria	c__Gammaproteobacteria	o__Pseudomonadales	f__Pseudomonadaceae	g__Pseudomonas	0	0	0	0	0	0.00181914	0
537348	k__Bacteria	p__Bacteroidetes	c__Bacteroidia	o__Bacteroidales	f__BA008	g__	0	0.0136452	0.00319662	0.00247617	0.00781739	0.00181914	0
145624	k__Archaea	p__Euryarchaeota	c__Methanomicrobia	o__Methanomicrobiales	f__	g__	0.0171585	0.0389864	0.00532771	0.0198093	0.00312695	0.00181914	0.0896539
4396152	k__Bacteria	p__Actinobacteria	c__Actinobacteria	o__Actinomycetales	f__Gordoniaceae	g__Gordonia	0	0.0214425	0.0298352	0.0198093	0.0171982	0.00181914	0
573184	k__Bacteria	p__Proteobacteria	c__Gammaproteobacteria	o__Xanthomonadales	f__Xanthomonadaceae	g__	0	0	0	0	0.0250156	0.00181914	0.0179308
821625	k__Bacteria	p__OP9	c__JS1	o__SB-45	f__	g__	0.517208	1.18713	0.355891	0.846849	0.14853	0.00181914	0.0537924
722182	k__Bacteria	p__Proteobacteria	c__Gammaproteobacteria	o__Pseudomonadales	f__Pseudomonadaceae	g__Pseudomonas	0	0	0	0	0	0.00181914	0.753093
736594	k__Bacteria	p__Chloroflexi	c__Anaerolineae	o__Anaerolineales	f__Anaerolinaceae	g__	0.13972	0.101365	0.124668	0.0247617	0.275172	0.00181914	0.0537924
763702	k__Bacteria	p__Proteobacteria	c__Alphaproteobacteria	o__Rhizobiales	f__Hyphomicrobiaceae	g__	0	0	0	0	0	0.00181914	0
525171	k__Bacteria	p__Proteobacteria	c__Deltaproteobacteria	o__Bdellovibrionales	f__Bdellovibrionaceae	g__Bdellovibrio	0	0	0	0	0	0.00181914	0
4402787	k__Bacteria	p__Proteobacteria	c__Gammaproteobacteria	o__Enterobacteriales	f__Enterobacteriaceae	g__	0	0	0	0	0	0.00181914	0
776787	k__Bacteria	p__Proteobacteria	c__Betaproteobacteria	o__Burkholderiales	f__Comamonadaceae	g__	0	0	0	0.00495233	0	0.00181914	0
4476862	k__Bacteria	p__Firmicutes	c__Clostridia	o__Clostridiales	f__Eubacteriaceae	g__Acetobacterium	0	0.0175439	0.00532771	0	0	0.00181914	0
588097	k__Bacteria	p__Proteobacteria	c__Gammaproteobacteria	o__Xanthomonadales	f__Xanthomonadaceae	g__	0	0	0	0	0	0.00181914	0.0179308
263658	k__Bacteria	p__Tenericutes	c__Mollicutes	o__	f__	g__	0.0955976	0.307992	0.0820467	0.113904	0.0265791	0.00181914	0
765281	k__Bacteria	p__Tenericutes	c__Mollicutes	o__Acholeplasmatales	f__Acholeplasmataceae	g__	0	0.00194932	0	0.00247617	0	0.00181914	0
776711	k__Bacteria	p__Proteobacteria	c__Gammaproteobacteria	o__Alteromonadales	f__Shewanellaceae	g__Shewanella	0	0	0	0	0	0.00181914	0
448893	k__Bacteria	p__Proteobacteria	c__Gammaproteobacteria	o__Pseudomonadales	f__Pseudomonadaceae	g__	0	0.00584795	0	0	0	0.00181914	0.143446
361428	k__Bacteria	p__Firmicutes	c__Clostridia	o__Clostridiales	f__Clostridiaceae	g__Proteiniclasticum	0.299049	0.210526	0.193929	0.217903	0.228268	0.00181914	0
589597	k__Bacteria	p__Proteobacteria	c__Gammaproteobacteria	o__Pseudomonadales	f__Pseudomonadaceae	g__Pseudomonas	0.125012	0.00974659	0.037294	0.0371425	0.101626	0.00181914	0.0179308
224768	k__Bacteria	p__Acidobacteria	c__DA052	o__Ellin6513	f__	g__	0	0	0	0	0	0.00181914	0
3544894	k__Bacteria	p__Proteobacteria	c__Gammaproteobacteria	o__Pseudomonadales	f__Pseudomonadaceae	g__Pseudomonas	0	0	0	0	0	0.00181914	0
533787	k__Bacteria	p__Proteobacteria	c__Gammaproteobacteria	o__Pseudomonadales	f__Pseudomonadaceae	g__Pseudomonas	0	0	0	0	0	0.00181914	0.44827
974121	k__Bacteria	p__Proteobacteria	c__Gammaproteobacteria	o__Pseudomonadales	f__Pseudomonadaceae	g__Pseudomonas	0.178939	0.079922	0.0351629	0.0940943	0.170419	0.00181914	0.591716
1135348	k__Bacteria	p__Proteobacteria	c__Gammaproteobacteria	o__Pseudomonadales	f__Pseudomonadaceae	g__Azomonas	0	0	0	0	0	0.00181914	0.0179308
4351339	k__Bacteria	p__Firmicutes	c__Clostridia	o__Clostridiales	f__Eubacteriaceae	g__Acetobacterium	0	0.00584795	0.0447527	0	0	0.00181914	0
108439	k__Archaea	p__Euryarchaeota	c__Methanomicrobia	o__Methanomicrobiales	f__Methanocorpusculaceae	g__Methanocalculus	0.0343171	0.0701754	0.0213108	0.059428	0.0469043	0.00181914	0.537924
620684	k__Bacteria	p__Proteobacteria	c__Alphaproteobacteria	o__Rhizobiales	f__Phyllobacteriaceae	g__	0	0	0	0	0	0.00181914	0
227434	k__Bacteria	p__Proteobacteria	c__Alphaproteobacteria	o__Caulobacterales	f__Caulobacteraceae	g__	0.0416708	0.0292398	0.025573	0.0990467	0.226704	0.00181914	0
872692	k__Bacteria	p__Proteobacteria	c__Deltaproteobacteria	o__Desulfuromonadales	f__Pelobacteraceae	g__	0.00245122	0	0	0	0.00625391	0.00181914	0
27312	k__Bacteria	p__Firmicutes	c__Clostridia	o__Clostridiales	f__Eubacteriaceae	g__Acetobacterium	0	0.0233918	0.0266385	0	0	0.00181914	0
155962	k__Bacteria	p__Proteobacteria	c__Gammaproteobacteria	o__Pseudomonadales	f__Pseudomonadaceae	g__Pseudomonas	0	0	0	0	0	0.00181914	0
24493	k__Bacteria	p__Proteobacteria	c__Gammaproteobacteria	o__Pseudomonadales	f__Pseudomonadaceae	g__Pseudomonas	0	0	0	0	0	0.00181914	0
339616	k__Bacteria	p__Proteobacteria	c__Betaproteobacteria	o__Burkholderiales	f__Oxalobacteraceae	g__Ralstonia	0	0.0116959	0.00213108	0	0	0.00181914	0
829851	k__Bacteria	p__Proteobacteria	c__Gammaproteobacteria	o__Pseudomonadales	f__Pseudomonadaceae	g__Pseudomonas	0.0514756	0	0.0330318	0	0.00781739	0.00181914	0.753093
316970	k__Bacteria	p__WS6	c__SC72	o__MAT-CR-H2-G03	f__	g__	0.0147073	0.00194932	0.00532771	0	0.0125078	0.00181914	0
524203	k__Bacteria	p__Proteobacteria	c__Betaproteobacteria	o__Burkholderiales	f__Comamonadaceae	g__	0	0	0	0	0	0.00181914	0
821690	k__Bacteria	p__Proteobacteria	c__Betaproteobacteria	o__Burkholderiales	f__Burkholderiaceae	g__Burkholderia	0	0.0779727	0.0202453	0.089142	0	0.00181914	0
344789	k__Bacteria	p__Bacteroidetes	c__[Saprospirae]	o__[Saprospirales]	f__Chitinophagaceae	g__Sediminibacterium	0.0563781	0.0955166	0.0319662	0.123808	0.333021	0.00181914	0
707353	k__Bacteria	p__Proteobacteria	c__Gammaproteobacteria	o__Alteromonadales	f__Shewanellaceae	g__Shewanella	0.0710854	0.037037	0.0404906	0.059428	0	0.00181914	0
248667	k__Bacteria	p__Chloroflexi	c__Anaerolineae	o__Anaerolineales	f__Anaerolinaceae	g__T78	0.0514756	0.0877193	0.039425	0.0346663	0.0343965	0.00181914	0
808851	k__Bacteria	p__Proteobacteria	c__Gammaproteobacteria	o__Pseudomonadales	f__Pseudomonadaceae	g__	0	0	0	0	0	0.00181914	0
663258	k__Bacteria	p__Proteobacteria	c__Gammaproteobacteria	o__Alteromonadales	f__Shewanellaceae	g__Shewanella	0.0784391	0.0662768	0.0436872	0.0371425	0	0.00181914	0
574336	k__Archaea	p__Euryarchaeota	c__Methanomicrobia	o__Methanomicrobiales	f__Methanomicrobiaceae	g__Methanofollis	0.0122561	0.0389864	0.00745879	0.029714	0.00625391	0.00181914	0.0179308
538679	k__Archaea	p__Euryarchaeota	c__Methanomicrobia	o__Methanosarcinales	f__Methanosarcinaceae	g__Methanolobus	0.0539269	0.14425	0.0895055	0.0817135	0.156348	0.00181914	0
1105601	k__Bacteria	p__Gemmatimonadetes	c__Gemmatimonadetes	o__	f__	g__	0	0	0	0	0	0.00181914	0
66813	k__Bacteria	p__Proteobacteria	c__Gammaproteobacteria	o__Pseudomonadales	f__Pseudomonadaceae	g__Pseudomonas	0	0	0	0	0	0.00181914	0.0179308
835357	k__Bacteria	p__Proteobacteria	c__Gammaproteobacteria	o__Pseudomonadales	f__Pseudomonadaceae	g__Pseudomonas	0	0	0	0	0	0.00181914	0
340488	k__Bacteria	p__Proteobacteria	c__Betaproteobacteria	o__Burkholderiales	f__Oxalobacteraceae	g__Ralstonia	0	0.00779727	0	0	0	0.00181914	0
549293	k__Bacteria	p__Proteobacteria	c__Gammaproteobacteria	o__Pseudomonadales	f__Pseudomonadaceae	g__Pseudomonas	0.00490244	0.00584795	0.00319662	0.00495233	0	0.00181914	0
977068	k__Bacteria	p__Proteobacteria	c__Gammaproteobacteria	o__Xanthomonadales	f__Xanthomonadaceae	g__	0	0	0	0	0	0.00181914	0
742260	k__Bacteria	p__Acidobacteria	c__Acidobacteriia	o__Acidobacteriales	f__Acidobacteriaceae	g__Edaphobacter	0	0	0	0	0	0.00181914	0
112159	k__Bacteria	p__Proteobacteria	c__Gammaproteobacteria	o__Pseudomonadales	f__Pseudomonadaceae	g__Pseudomonas	0	0	0	0	0	0.00181914	0.0179308
543607	k__Bacteria	p__Firmicutes	c__Clostridia	o__Clostridiales	f__Clostridiaceae	g__	0	0	0	0	0	0.00181914	0
561245	k__Bacteria	p__Proteobacteria	c__Alphaproteobacteria	o__Sphingomonadales	f__Sphingomonadaceae	g__Sphingomonas	0.28189	0.489279	0.154504	0.547233	1.47436	0.00181914	0
4454529	k__Bacteria	p__Proteobacteria	c__Gammaproteobacteria	o__Pseudomonadales	f__Pseudomonadaceae	g__	0	0	0	0	0	0.00181914	0
200535	k__Bacteria	p__Chloroflexi	c__Anaerolineae	o__WCHB1-50	f__	g__	0	0	0	0.00495233	0	0.00181914	0
145205	k__Bacteria	p__Proteobacteria	c__Deltaproteobacteria	o__Syntrophobacterales	f__Syntrophaceae	g__Syntrophus	0	0.0292398	0.00213108	0	0	0	0
1036749	k__Bacteria	p__Firmicutes	c__Bacilli	o__Gemellales	f__Gemellaceae	g__	0	0.00194932	0	0	0	0	0
1146704	k__Bacteria	p__Planctomycetes	c__Planctomycetia	o__Gemmatales	f__Gemmataceae	g__Gemmata	0	0.00584795	0	0	0.0171982	0	0
594198	k__Bacteria	p__Proteobacteria	c__Deltaproteobacteria	o__MBNT15	f__	g__	0	0	0	0.00247617	0	0	0
189118	k__Bacteria	p__Proteobacteria	c__Gammaproteobacteria	o__Alteromonadales	f__Shewanellaceae	g__Shewanella	0	0.0331384	0.00852433	0	0.0234522	0	0
1132329	k__Bacteria	p__Actinobacteria	c__Actinobacteria	o__Actinomycetales	f__Propionibacteriaceae	g__Tessaracoccus	0	0	0	0.00495233	0	0	0
1111456	k__Bacteria	p__Proteobacteria	c__Gammaproteobacteria	o__Pseudomonadales	f__Pseudomonadaceae	g__Pseudomonas	0	0	0	0.00495233	0.00156348	0	2.06204
1137204	k__Bacteria	p__[Thermi]	c__Deinococci	o__Deinococcales	f__Deinococcaceae	g__Deinococcus	0	0.00389864	0	0	0	0	0
4444764	k__Bacteria	p__Actinobacteria	c__Thermoleophilia	o__Solirubrobacterales	f__	g__	0	0	0	0.00247617	0	0	0
1127174	k__Archaea	p__Euryarchaeota	c__Methanomicrobia	o__Methanosarcinales	f__Methanosaetaceae	g__Methanosaeta	0.00245122	0	0.00106554	0	0.00156348	0	0
368706	k__Bacteria	p__Proteobacteria	c__Deltaproteobacteria	o__Myxococcales	f__	g__	0.00490244	0.00194932	0	0.0074285	0.0297061	0	0
829373	k__Bacteria	p__Actinobacteria	c__Actinobacteria	o__Actinomycetales	f__Pseudonocardiaceae	g__Pseudonocardia	0	0	0	0.0123808	0	0	0
3836889	k__Bacteria	p__Proteobacteria	c__Deltaproteobacteria	o__Desulfuromonadales	f__Pelobacteraceae	g__	0.00735366	0.00389864	0.00426217	0.00990467	0.00625391	0	0
4345226	k__Bacteria	p__Chloroflexi	c__Anaerolineae	o__SBR1031	f__A4b	g__	0	0	0.00106554	0	0	0	0
521221	k__Bacteria	p__Actinobacteria	c__Actinobacteria	o__Actinomycetales	f__Intrasporangiaceae	g__Janibacter	0	0	0	0	0.00156348	0	0
1147547	k__Bacteria	p__Planctomycetes	c__Planctomycetia	o__Gemmatales	f__Isosphaeraceae	g__	0	0	0	0	0.00469043	0	0
245539	k__Bacteria	p__Bacteroidetes	c__Bacteroidia	o__Bacteroidales	f__Porphyromonadaceae	g__	0	0.0175439	0.00852433	0	0	0	0
689727	k__Bacteria	p__Firmicutes	c__Clostridia	o__Clostridiales	f__Ruminococcaceae	g__	0	0.00194932	0	0	0	0	0
1942600	k__Bacteria	p__Firmicutes	c__Bacilli	o__Bacillales	f__Staphylococcaceae	g__Staphylococcus	0	0	0	0.0173332	0	0	0
580913	k__Bacteria	p__Proteobacteria	c__Deltaproteobacteria	o__Desulfuromonadales	f__Desulfuromonadaceae	g__	0	0.00779727	0	0	0	0	0
616119	k__Bacteria	p__Firmicutes	c__Clostridia	o__Clostridiales	f__[Acidaminobacteraceae]	g__Fusibacter	0	0	0	0	0	0	0.0896539
4464348	k__Bacteria	p__Firmicutes	c__Bacilli	o__Lactobacillales	f__Streptococcaceae	g__Streptococcus	0	0	0	0	0.00156348	0	0
359103	k__Bacteria	p__Firmicutes	c__Bacilli	o__Bacillales	f__Bacillaceae	g__Geobacillus	0	0	0	0.00247617	0	0	0
259604	k__Bacteria	p__Firmicutes	c__Clostridia	o__Clostridiales	f__[Tissierellaceae]	g__WAL_1855D	0	0	0.00639325	0	0	0	0
831305	k__Bacteria	p__Chloroflexi	c__Anaerolineae	o__Anaerolineales	f__Anaerolinaceae	g__T78	0	0.0136452	0	0.00495233	0.0156348	0	0.645508
590441	k__Bacteria	p__Proteobacteria	c__Betaproteobacteria	o__Burkholderiales	f__Comamonadaceae	g__	0	0	0	0	0.00156348	0	0
140091	k__Bacteria	p__Firmicutes	c__Clostridia	o__Clostridiales	f__Clostridiaceae	g__Clostridium	0.00245122	0	0	0	0.00469043	0	0
1111582	k__Bacteria	p__Firmicutes	c__Bacilli	o__Lactobacillales	f__Enterococcaceae	g__Enterococcus	0	0.00194932	0	0	0.00312695	0	0
741311	k__Bacteria	p__Actinobacteria	c__Acidimicrobiia	o__Acidimicrobiales	f__	g__	0	0.00194932	0	0	0	0	0
510765	k__Bacteria	p__Proteobacteria	c__Deltaproteobacteria	o__Desulfarculales	f__Desulfarculaceae	g__	0	0.00194932	0	0	0	0	0
791123	k__Bacteria	p__Actinobacteria	c__Acidimicrobiia	o__Acidimicrobiales	f__	g__	0	0.00194932	0	0	0.00469043	0	0
766563	k__Bacteria	p__Firmicutes	c__Bacilli	o__Lactobacillales	f__Leuconostocaceae	g__Leuconostoc	0	0	0	0.0470472	0	0	0
613230	k__Bacteria	p__Actinobacteria	c__Actinobacteria	o__Actinomycetales	f__Actinomycetaceae	g__Actinomyces	0	0	0	0	0.00156348	0	0
2163609	k__Bacteria	p__Actinobacteria	c__Coriobacteriia	o__Coriobacteriales	f__Coriobacteriaceae	g__Atopobium	0	0	0.00213108	0	0	0	0
260455	k__Bacteria	p__Chloroflexi	c__Anaerolineae	o__GCA004	f__	g__	0.0122561	0.0292398	0.00106554	0.00990467	0.0109443	0	0
826389	k__Bacteria	p__Proteobacteria	c__Alphaproteobacteria	o__Rhizobiales	f__	g__	0	0.194932	0.0277041	0.00247617	0.00156348	0	0
65475	k__Bacteria	p__Chloroflexi	c__Anaerolineae	o__Anaerolineales	f__Anaerolinaceae	g__	0	0.0116959	0.0127865	0	0.0171982	0	0.0179308
641927	k__Bacteria	p__Firmicutes	c__Clostridia	o__Clostridiales	f__Veillonellaceae	g__	0	0	0.00426217	0	0	0	0
688259	k__Bacteria	p__Actinobacteria	c__Actinobacteria	o__Actinomycetales	f__Micromonosporaceae	g__Couchioplanes	0	0	0.00213108	0	0	0	0
499887	k__Bacteria	p__Proteobacteria	c__Alphaproteobacteria	o__Rhizobiales	f__Rhizobiaceae	g__	0	0.00194932	0	0.00247617	0	0	0
1114337	k__Bacteria	p__Proteobacteria	c__Deltaproteobacteria	o__Syntrophobacterales	f__Syntrophaceae	g__Desulfomonile	0	0	0	0	0	0	0.0179308
4344371	k__Bacteria	p__Proteobacteria	c__Alphaproteobacteria	o__Sphingomonadales	f__Sphingomonadaceae	g__Sphingomonas	0	0.00974659	0	0.0247617	0.0281426	0	0
235963	k__Bacteria	p__Chloroflexi	c__Anaerolineae	o__SJA-15	f__	g__	0	0	0	0	0.00469043	0	0
1024089	k__Bacteria	p__Acidobacteria	c__DA052	o__Ellin6513	f__	g__	0	0	0	0.00247617	0	0	0
644946	k__Bacteria	p__Firmicutes	c__Bacilli	o__Bacillales	f__Bacillaceae	g__Anoxybacillus	0	0.00389864	0	0.0074285	0	0	0
270593	k__Bacteria	p__Proteobacteria	c__Deltaproteobacteria	o__Syntrophobacterales	f__Syntrophaceae	g__	0	0.0253411	0	0.044571	0	0	0
200091	k__Bacteria	p__Proteobacteria	c__Deltaproteobacteria	o__Desulfuromonadales	f__Pelobacteraceae	g__	0.186293	0.11306	0.103358	0.0817135	0.114134	0	0
754800	k__Bacteria	p__Cyanobacteria	c__Chloroplast	o__Stramenopiles	f__	g__	0	0.0136452	0	0	0	0	0
4423026	k__Bacteria	p__Proteobacteria	c__Gammaproteobacteria	o__Alteromonadales	f__Shewanellaceae	g__	0	0.00194932	0	0	0	0	0
810947	k__Bacteria	p__Proteobacteria	c__Gammaproteobacteria	o__Xanthomonadales	f__Sinobacteraceae	g__	0	0	0	0	0.00156348	0	0
821005	k__Bacteria	p__Spirochaetes	c__[Leptospirae]	o__[Leptospirales]	f__Sediment-4	g__SJA-88	0.044122	0	0.0628669	0	0	0	0
210576	k__Bacteria	p__Actinobacteria	c__Actinobacteria	o__Actinomycetales	f__Jonesiaceae	g__Jonesia	0	0.0409357	0	0.237712	0	0	0
773900	k__Bacteria	p__Proteobacteria	c__Alphaproteobacteria	o__Rhodobacterales	f__Rhodobacteraceae	g__	0	0	0.00106554	0	0	0	0
1109080	k__Bacteria	p__Proteobacteria	c__Epsilonproteobacteria	o__Campylobacterales	f__Campylobacteraceae	g__Arcobacter	0.00980488	0.0155945	0.00532771	0.0321902	0	0	0
930283	k__Bacteria	p__Proteobacteria	c__Gammaproteobacteria	o__Pseudomonadales	f__Pseudomonadaceae	g__	0	0	0	0	0	0	0.251031
820202	k__Bacteria	p__Firmicutes	c__Bacilli	o__Bacillales	f__Staphylococcaceae	g__Staphylococcus	0	0.00194932	0	0	0	0	0
644544	k__Bacteria	p__WS6	c__SC72	o__	f__	g__	0	0	0	0	0	0	0.0179308
557715	k__Bacteria	p__Planctomycetes	c__Planctomycetia	o__Planctomycetales	f__Planctomycetaceae	g__Planctomyces	0	0.0155945	0	0.0619042	0	0	0
1072424	k__Bacteria	p__Actinobacteria	c__Actinobacteria	o__Actinomycetales	f__Nocardioidaceae	g__Friedmanniella	0	0	0	0	0.00625391	0	0
152730	k__Bacteria	p__Bacteroidetes	c__Bacteroidia	o__Bacteroidales	f__	g__	0.0122561	0.0136452	0.0191797	0	0	0	0.0537924
1129233	k__Archaea	p__Euryarchaeota	c__Methanomicrobia	o__Methanosarcinales	f__Methanosaetaceae	g__Methanosaeta	0.00735366	0.00194932	0.00106554	0.00247617	0	0	0
3041208	k__Bacteria	p__Firmicutes	c__Clostridia	o__Clostridiales	f__Clostridiaceae	g__Clostridium	0	0	0	0.00247617	0	0	0
4262693	k__Bacteria	p__Proteobacteria	c__Deltaproteobacteria	o__Syntrophobacterales	f__Syntrophorhabdaceae	g__	0.00245122	0.0175439	0.00426217	0	0.0140713	0	0
1087597	k__Bacteria	p__Actinobacteria	c__Actinobacteria	o__Actinomycetales	f__Propionibacteriaceae	g__Propionibacterium	0	0.00194932	0	0.00247617	0.00469043	0	0
1746395	k__Bacteria	p__Proteobacteria	c__Alphaproteobacteria	o__Rhizobiales	f__	g__	0	0	0.013852	0	0	0	0
1135220	k__Bacteria	p__Proteobacteria	c__Gammaproteobacteria	o__Pseudomonadales	f__Pseudomonadaceae	g__Pseudomonas	0	0	0	0	0	0	0.0179308
4325036	k__Bacteria	p__Firmicutes	c__Clostridia	o__Clostridiales	f__Peptococcaceae	g__Desulfosporosinus	0	0.00194932	0	0	0	0	0
824692	k__Bacteria	p__Proteobacteria	c__Alphaproteobacteria	o__Rhizobiales	f__	g__	0.00245122	0.00194932	0.039425	0	0	0	0
543491	k__Bacteria	p__Actinobacteria	c__Actinobacteria	o__Actinomycetales	f__Micrococcaceae	g__	0	0	0	0	0.0218887	0	0
107137	k__Bacteria	p__Proteobacteria	c__Alphaproteobacteria	o__Rhizobiales	f__Methylobacteriaceae	g__Methylobacterium	0	0	0	0.00495233	0.00156348	0	0
560237	k__Bacteria	p__Proteobacteria	c__Deltaproteobacteria	o__Syntrophobacterales	f__Syntrophorhabdaceae	g__	0	0	0	0.00247617	0	0	0
204265	k__Bacteria	p__Bacteroidetes	c__Bacteroidia	o__Bacteroidales	f__SB-1	g__	0	0.0155945	0	0	0	0	0
1114747	k__Bacteria	p__Proteobacteria	c__Gammaproteobacteria	o__Pseudomonadales	f__Moraxellaceae	g__Enhydrobacter	0	0.00389864	0.00639325	0	0	0	0
341252	k__Bacteria	p__Firmicutes	c__Clostridia	o__Clostridiales	f__	g__	0	0	0	0	0.0406504	0	0
4334754	k__Archaea	p__Euryarchaeota	c__Methanomicrobia	o__Methanomicrobiales	f__Methanospirillaceae	g__Methanospirillum	0	0	0	0	0.00156348	0	0
111050	k__Bacteria	p__Actinobacteria	c__Thermoleophilia	o__Solirubrobacterales	f__Conexibacteraceae	g__	0	0.00194932	0	0	0	0	0
4446538	k__Bacteria	p__Proteobacteria	c__Gammaproteobacteria	o__Pseudomonadales	f__Pseudomonadaceae	g__	0	0	0	0	0	0	0.125516
875951	k__Bacteria	p__Bacteroidetes	c__Cytophagia	o__Cytophagales	f__Cytophagaceae	g__Spirosoma	0	0	0	0.014857	0	0	0
938794	k__Bacteria	p__Proteobacteria	c__Gammaproteobacteria	o__Pseudomonadales	f__Moraxellaceae	g__Acinetobacter	0	0	0	0.00247617	0.00625391	0	0
798634	k__Bacteria	p__Proteobacteria	c__Betaproteobacteria	o__Burkholderiales	f__Comamonadaceae	g__	0	0	0.00106554	0	0	0	0
156652	k__Bacteria	p__Proteobacteria	c__Gammaproteobacteria	o__Pseudomonadales	f__Pseudomonadaceae	g__	0.0196098	0	0.00958987	0.0074285	0	0	0.0358616
207510	k__Bacteria	p__Proteobacteria	c__Alphaproteobacteria	o__Caulobacterales	f__Caulobacteraceae	g__	0	0	0	0.00495233	0.00312695	0	0
771082	k__Bacteria	p__Bacteroidetes	c__Bacteroidia	o__Bacteroidales	f__BA008	g__	0	0.0253411	0	0.0346663	0.0390869	0	0
108482	k__Bacteria	p__Firmicutes	c__Clostridia	o__Clostridiales	f__	g__	0.0171585	0	0.0223764	0	0	0	0
346376	k__Bacteria	p__Proteobacteria	c__Betaproteobacteria	o__Burkholderiales	f__Comamonadaceae	g__Limnohabitans	0	0	0	0.00247617	0	0	0
751973	k__Bacteria	p__Proteobacteria	c__Gammaproteobacteria	o__Pseudomonadales	f__Pseudomonadaceae	g__Pseudomonas	0	0.00194932	0.00106554	0	0	0	0
15441	k__Bacteria	p__Firmicutes	c__Bacilli	o__Lactobacillales	f__Streptococcaceae	g__Streptococcus	0	0	0.00106554	0	0	0	0
585881	k__Bacteria	p__Firmicutes	c__Clostridia	o__Clostridiales	f__Lachnospiraceae	g__Coprococcus	0	0	0	0	0	0	0.0358616
370000	k__Archaea	p__Euryarchaeota	c__Methanomicrobia	o__Methanomicrobiales	f__	g__	0.0563781	0.0935673	0.0245075	0.014857	0.0625391	0	0.0179308
171527	k__Bacteria	p__Proteobacteria	c__Gammaproteobacteria	o__Pseudomonadales	f__Pseudomonadaceae	g__Pseudomonas	0	0	0	0	0	0	0.0179308
1038732	k__Bacteria	p__Proteobacteria	c__Alphaproteobacteria	o__Sphingomonadales	f__Sphingomonadaceae	g__Sphingomonas	0	0.00194932	0	0.0074285	0.0171982	0	0
275236	k__Bacteria	p__Firmicutes	c__Clostridia	o__Clostridiales	f__[Acidaminobacteraceae]	g__Fusibacter	0	0	0	0	0	0	0.0179308
363871	k__Bacteria	p__Firmicutes	c__Bacilli	o__Bacillales	f__Bacillaceae	g__Anoxybacillus	0	0	0	0.0173332	0.032833	0	0
886735	k__Bacteria	p__Firmicutes	c__Bacilli	o__Lactobacillales	f__Aerococcaceae	g__Alloiococcus	0	0	0	0.00247617	0	0	0
640071	k__Bacteria	p__Proteobacteria	c__Gammaproteobacteria	o__Pseudomonadales	f__Pseudomonadaceae	g__Pseudomonas	0	0	0	0.00247617	0	0	0
525515	k__Bacteria	p__Firmicutes	c__Clostridia	o__Clostridiales	f__[Tissierellaceae]	g__Peptoniphilus	0	0	0	0.00990467	0	0	0
332574	k__Bacteria	p__Proteobacteria	c__Gammaproteobacteria	o__Xanthomonadales	f__Sinobacteraceae	g__	0	0	0	0.00495233	0	0	0
2058178	k__Bacteria	p__SAR406	c__AB16	o__	f__	g__	0.264732	0.177388	0.180077	0.183236	0.11257	0	0.0179308
267276	k__Bacteria	p__Bacteroidetes	c__Bacteroidia	o__Bacteroidales	f__	g__	0.00245122	0	0	0	0	0	0
777031	k__Bacteria	p__Proteobacteria	c__Gammaproteobacteria	o__Enterobacteriales	f__Enterobacteriaceae	g__	0.00245122	0	0	0	0	0	0
1108350	k__Bacteria	p__Actinobacteria	c__Actinobacteria	o__Actinomycetales	f__Microbacteriaceae	g__Microbacterium	0	0.00194932	0.00106554	0.00247617	0.0140713	0	0
12836	k__Bacteria	p__Actinobacteria	c__Actinobacteria	o__Actinomycetales	f__Micromonosporaceae	g__Couchioplanes	0	0	0.00106554	0	0	0	0
263193	k__Bacteria	p__Proteobacteria	c__Gammaproteobacteria	o__Pseudomonadales	f__Pseudomonadaceae	g__Pseudomonas	0	0	0	0	0	0	0.268962
563798	k__Bacteria	p__Fusobacteria	c__Fusobacteriia	o__Fusobacteriales	f__Leptotrichiaceae	g__Leptotrichia	0.00245122	0	0	0	0	0	0
544419	k__Bacteria	p__Firmicutes	c__Bacilli	o__Lactobacillales	f__Streptococcaceae	g__Lactococcus	0	0.00194932	0	0	0	0	0
8491	k__Bacteria	p__Proteobacteria	c__Gammaproteobacteria	o__Pseudomonadales	f__Pseudomonadaceae	g__Pseudomonas	0	0	0	0.00247617	0	0	0
751555	k__Bacteria	p__Proteobacteria	c__Alphaproteobacteria	o__Rhodospirillales	f__Rhodospirillaceae	g__	0	0.00194932	0	0	0	0	0
4480078	k__Bacteria	p__Firmicutes	c__Clostridia	o__Clostridiales	f__Peptococcaceae	g__Desulfotomaculum_Desulfovirgula	0	0.00779727	0	0.00495233	0.0156348	0	0.0179308
183158	k__Bacteria	p__Firmicutes	c__Clostridia	o__Clostridiales	f__[Tissierellaceae]	g__Peptoniphilus	0	0	0.0234419	0.014857	0	0	0
223206	k__Bacteria	p__Proteobacteria	c__Gammaproteobacteria	o__Xanthomonadales	f__Xanthomonadaceae	g__Dokdonella	0	0	0.00106554	0	0	0	0
73471	k__Bacteria	p__Actinobacteria	c__Actinobacteria	o__Actinomycetales	f__Actinomycetaceae	g__Actinomyces	0	0.00779727	0.00213108	0.029714	0	0	0
838871	k__Bacteria	p__Bacteroidetes	c__Flavobacteriia	o__Flavobacteriales	f__Flavobacteriaceae	g__Flavobacterium	0.0122561	0	0	0	0	0	0
2734217	k__Bacteria	p__Proteobacteria	c__Gammaproteobacteria	o__Xanthomonadales	f__Sinobacteraceae	g__	0.0122561	0.0155945	0.00958987	0	0.0547217	0	0
4419884	k__Bacteria	p__Firmicutes	c__Clostridia	o__Clostridiales	f__Peptococcaceae	g__Dehalobacter_Syntrophobotulus	0	0	0.00532771	0	0	0	0
590426	k__Bacteria	p__Proteobacteria	c__Deltaproteobacteria	o__Desulfovibrionales	f__Desulfovibrionaceae	g__Desulfovibrio	0	0.0116959	0	0	0	0	0
238739	k__Bacteria	p__Bacteroidetes	c__[Saprospirae]	o__[Saprospirales]	f__Chitinophagaceae	g__Sediminibacterium	0	0.00779727	0	0	0	0	0
109263	k__Bacteria	p__Proteobacteria	c__Gammaproteobacteria	o__Pseudomonadales	f__Pseudomonadaceae	g__Pseudomonas	0	0	0	0	0.00156348	0	0
589376	k__Bacteria	p__Actinobacteria	c__Actinobacteria	o__Actinomycetales	f__Microbacteriaceae	g__Frigoribacterium	0	0.0116959	0.00532771	0.0198093	0	0	0
326163	k__Bacteria	p__[Thermi]	c__Deinococci	o__Thermales	f__Thermaceae	g__Meiothermus	0	0	0	0.00247617	0	0	0
997439	k__Bacteria	p__Actinobacteria	c__Actinobacteria	o__Bifidobacteriales	f__Bifidobacteriaceae	g__Bifidobacterium	0	0.00389864	0	0	0	0	0
503236	k__Bacteria	p__Firmicutes	c__Clostridia	o__Clostridiales	f__[Tissierellaceae]	g__Anaerococcus	0	0.00194932	0	0	0	0	0
580580	k__Archaea	p__Euryarchaeota	c__Methanomicrobia	o__Methanomicrobiales	f__Methanomicrobiaceae	g__Methanoculleus	0.00490244	0.0194932	0.0106554	0.0396187	0.0297061	0	0.0358616
574655	k__Bacteria	p__Proteobacteria	c__Alphaproteobacteria	o__Rhizobiales	f__Methylobacteriaceae	g__Methylobacterium	0	0.00194932	0	0.00247617	0	0	0
733269	k__Bacteria	p__Proteobacteria	c__Betaproteobacteria	o__Burkholderiales	f__Comamonadaceae	g__Thiomonas	0	0	0	0	0.00781739	0	0
619602	k__Bacteria	p__Proteobacteria	c__Alphaproteobacteria	o__Rhodobacterales	f__Rhodobacteraceae	g__Rhodobacter	0.0196098	0	0	0	0	0	0
759378	k__Bacteria	p__Firmicutes	c__Clostridia	o__Clostridiales	f__Clostridiaceae	g__Alkaliphilus	0	0	0	0	0	0	0.0537924
4444623	k__Bacteria	p__Proteobacteria	c__Gammaproteobacteria	o__	f__	g__	0	0	0.0170487	0	0	0	0
555553	k__Bacteria	p__Firmicutes	c__Clostridia	o__Clostridiales	f__Clostridiaceae	g__Clostridium	0	0	0.00639325	0	0.00781739	0	0
4365343	k__Bacteria	p__Cyanobacteria	c__Chloroplast	o__Chlorophyta	f__Trebouxiophyceae	g__	0	0.0136452	0	0	0	0	0
1625449	k__Bacteria	p__Firmicutes	c__Bacilli	o__Lactobacillales	f__Aerococcaceae	g__Facklamia	0	0	0	0.0123808	0	0	0
527005	k__Archaea	p__Euryarchaeota	c__Methanomicrobia	o__Methanosarcinales	f__Methanosaetaceae	g__Methanosaeta	0	0.00194932	0	0	0.00312695	0	0.304823
4027691	k__Archaea	p__Euryarchaeota	c__Methanomicrobia	o__Methanomicrobiales	f__Methanomicrobiaceae	g__Methanoculleus	0	0.00194932	0	0.00247617	0.00156348	0	0.0179308
818401	k__Bacteria	p__Proteobacteria	c__Epsilonproteobacteria	o__Campylobacterales	f__Campylobacteraceae	g__Sulfurospirillum	0.0318659	0.00974659	0	0	0	0	0
75442	k__Bacteria	p__Actinobacteria	c__OPB41	o__	f__	g__	0	0.00389864	0	0.00247617	0.00156348	0	0
245810	k__Bacteria	p__Planctomycetes	c__Planctomycetia	o__Pirellulales	f__Pirellulaceae	g__Pirellula	0	0	0	0	0.00156348	0	0
669771	k__Bacteria	p__Proteobacteria	c__Gammaproteobacteria	o__Pseudomonadales	f__Moraxellaceae	g__Acinetobacter	0.0343171	0.00974659	0	0	0	0	0
4449321	k__Bacteria	p__Proteobacteria	c__Deltaproteobacteria	o__Desulfovibrionales	f__Desulfovibrionaceae	g__Desulfovibrio	0	0	0.00426217	0	0	0	0
744371	k__Bacteria	p__Proteobacteria	c__Gammaproteobacteria	o__Pseudomonadales	f__Pseudomonadaceae	g__Pseudomonas	0	0	0	0	0	0	0.0179308
764603	k__Bacteria	p__Bacteroidetes	c__Flavobacteriia	o__Flavobacteriales	f__[Weeksellaceae]	g__Chryseobacterium	0	0.00194932	0	0	0	0	0
578709	k__Bacteria	p__Cyanobacteria	c__Synechococcophycideae	o__Pseudanabaenales	f__Pseudanabaenaceae	g__Leptolyngbya	0	0	0	0	0.00156348	0	0
196934	k__Bacteria	p__Proteobacteria	c__Gammaproteobacteria	o__Pseudomonadales	f__Pseudomonadaceae	g__	0	0	0	0	0	0	0.179308
997010	k__Bacteria	p__Bacteroidetes	c__Bacteroidia	o__Bacteroidales	f__Porphyromonadaceae	g__Porphyromonas	0	0.00389864	0	0	0	0	0
332293	k__Bacteria	p__Proteobacteria	c__Betaproteobacteria	o__Burkholderiales	f__Oxalobacteraceae	g__	0.00735366	0	0	0	0	0	0
985219	k__Bacteria	p__Bacteroidetes	c__Flavobacteriia	o__Flavobacteriales	f__Flavobacteriaceae	g__Flavobacterium	0	0	0	0.00247617	0	0	0
536754	k__Bacteria	p__Firmicutes	c__Bacilli	o__Lactobacillales	f__Lactobacillaceae	g__Lactobacillus	0	0	0	0	0.00156348	0	0
583293	k__Bacteria	p__Actinobacteria	c__Thermoleophilia	o__Solirubrobacterales	f__	g__	0.00245122	0	0	0	0	0	0
3136117	k__Bacteria	p__Firmicutes	c__Bacilli	o__Lactobacillales	f__Lactobacillaceae	g__Pediococcus	0	0	0	0.0123808	0	0	0
810959	k__Bacteria	p__Actinobacteria	c__Actinobacteria	o__Actinomycetales	f__Intrasporangiaceae	g__Knoellia	0	0	0.00639325	0	0	0	0
4362342	k__Bacteria	p__Deferribacteres	c__Deferribacteres	o__Deferribacterales	f__Deferribacteraceae	g__	0.00245122	0.00389864	0	0.0074285	0	0	0
821562	k__Bacteria	p__Proteobacteria	c__Gammaproteobacteria	o__Pseudomonadales	f__Pseudomonadaceae	g__	0	0.00194932	0.00106554	0	0	0	0
4295871	k__Bacteria	p__Chlorobi	c__Ignavibacteria	o__Ignavibacteriales	f__Ignavibacteriaceae	g__	0	0.00194932	0	0	0	0	0
564334	k__Bacteria	p__Firmicutes	c__Clostridia	o__Clostridiales	f__Ruminococcaceae	g__Oscillospira	0	0	0	0	0	0	0.0358616
4370008	k__Bacteria	p__Lentisphaerae	c__[Lentisphaeria]	o__Victivallales	f__Victivallaceae	g__	0.00490244	0	0	0	0	0	0
704387	k__Bacteria	p__Firmicutes	c__Clostridia	o__Clostridiales	f__Peptostreptococcaceae	g__	0	0	0	0	0	0	0.0717231
2061792	k__Bacteria	p__Proteobacteria	c__Gammaproteobacteria	o__Pseudomonadales	f__Pseudomonadaceae	g__	0	0	0	0	0	0	0.0179308
146007	k__Bacteria	p__Proteobacteria	c__Alphaproteobacteria	o__Sphingomonadales	f__Sphingomonadaceae	g__Sphingomonas	0	0	0	0.00247617	0.00312695	0	0
1142030	k__Archaea	p__Euryarchaeota	c__Methanomicrobia	o__Methanomicrobiales	f__Methanomicrobiaceae	g__Methanoculleus	0.0171585	0.00389864	0.00532771	0.00990467	0.00312695	0	0.0179308
509640	k__Bacteria	p__Proteobacteria	c__Deltaproteobacteria	o__Desulfuromonadales	f__Geobacteraceae	g__Geobacter	0.110305	0.0623782	0.0522115	0.0767612	0.0500313	0	0
4340927	k__Archaea	p__Euryarchaeota	c__Methanobacteria	o__Methanobacteriales	f__Methanobacteriaceae	g__	0.00980488	0.0311891	0	0.0470472	0.0281426	0	0.0358616
4337868	k__Bacteria	p__Proteobacteria	c__Alphaproteobacteria	o__Rhodospirillales	f__	g__	0	0	0.00106554	0	0	0	0
654002	k__Bacteria	p__Proteobacteria	c__Deltaproteobacteria	o__Desulfobacterales	f__Desulfobulbaceae	g__Desulfobulbus	0.0147073	0.0467836	0.0202453	0	0.0140713	0	0
1145091	k__Bacteria	p__Proteobacteria	c__Alphaproteobacteria	o__Rhizobiales	f__Phyllobacteriaceae	g__	0	0	0.00426217	0	0	0	0
534265	k__Bacteria	p__Actinobacteria	c__Actinobacteria	o__Actinomycetales	f__Mycobacteriaceae	g__Mycobacterium	0	0	0	0.0123808	0	0	0
728940	k__Bacteria	p__OP11	c__WCHB1-64	o__d153	f__	g__	0.00735366	0.0292398	0.0159831	0.0074285	0	0	0
94336	k__Bacteria	p__Proteobacteria	c__Betaproteobacteria	o__Burkholderiales	f__Oxalobacteraceae	g__Ralstonia	0	0.00584795	0	0	0	0	0
62892	k__Archaea	p__Euryarchaeota	c__Methanomicrobia	o__Methanosarcinales	f__Methanosarcinaceae	g__	0.00735366	0.00389864	0.00319662	0.00247617	0.00156348	0	0
564026	k__Bacteria	p__Firmicutes	c__Clostridia	o__Clostridiales	f__Ruminococcaceae	g__Ruminococcus	0	0	0	0	0.00156348	0	0
818369	k__Bacteria	p__Proteobacteria	c__Gammaproteobacteria	o__Pseudomonadales	f__Pseudomonadaceae	g__Pseudomonas	0	0	0	0.00495233	0.00469043	0	0.394477
704095	k__Bacteria	p__Planctomycetes	c__Planctomycetia	o__Pirellulales	f__Pirellulaceae	g__	0	0	0	0	0.0265791	0	0
772177	k__Bacteria	p__Proteobacteria	c__Alphaproteobacteria	o__Rhizobiales	f__Bradyrhizobiaceae	g__Nitrobacter	0	0	0	0	0.00156348	0	0
321772	k__Bacteria	p__Proteobacteria	c__Alphaproteobacteria	o__Sphingomonadales	f__Sphingomonadaceae	g__Sphingopyxis	0	0	0	0.00990467	0	0	0
4363341	k__Bacteria	p__Bacteroidetes	c__Bacteroidia	o__Bacteroidales	f__SB-1	g__	0	0.00194932	0	0	0	0	0
4462014	k__Bacteria	p__Actinobacteria	c__Actinobacteria	o__Actinomycetales	f__Propionibacteriaceae	g__Propionibacterium	0	0.00194932	0	0	0	0	0
3078643	k__Bacteria	p__Proteobacteria	c__Gammaproteobacteria	o__Pseudomonadales	f__Pseudomonadaceae	g__Pseudomonas	0	0	0	0	0	0	0.0179308
516966	k__Bacteria	p__Firmicutes	c__Bacilli	o__Lactobacillales	f__Streptococcaceae	g__Streptococcus	0.0931464	0.249513	0.102292	0.230284	0.0906817	0	0
237991	k__Bacteria	p__Firmicutes	c__Clostridia	o__Clostridiales	f__Dehalobacteriaceae	g__Dehalobacterium	0	0	0.00532771	0	0	0	0
115012	k__Bacteria	p__Firmicutes	c__Clostridia	o__Clostridiales	f__[Tissierellaceae]	g__Sedimentibacter	0	0.00194932	0	0	0	0	0
2878	k__Bacteria	p__Planctomycetes	c__Planctomycetia	o__Gemmatales	f__Isosphaeraceae	g__	0	0	0.00213108	0	0	0	0
178911	k__Bacteria	p__OP8	c__OP8_1	o__OPB95	f__	g__	0	0.00194932	0	0	0	0	0
178660	k__Archaea	p__Euryarchaeota	c__Thermoplasmata	o__E2	f__[Methanomassiliicoccaceae]	g__vadinCA11	0.00735366	0	0	0.0074285	0	0	0
517168	k__Bacteria	p__Firmicutes	c__Clostridia	o__Clostridiales	f__	g__	0	0	0	0	0	0	0.0179308
538601	k__Bacteria	p__Chloroflexi	c__Anaerolineae	o__Anaerolineales	f__Anaerolinaceae	g__T78	0.0343171	0.0818713	0.0745879	0.0693327	0.100063	0	0
264985	k__Archaea	p__Euryarchaeota	c__Methanomicrobia	o__Methanomicrobiales	f__Methanoregulaceae	g__Methanolinea	0	0.00389864	0.00106554	0	0	0	0
137183	k__Bacteria	p__Actinobacteria	c__Actinobacteria	o__Bifidobacteriales	f__Bifidobacteriaceae	g__Gardnerella	0.00245122	0	0.0234419	0	0	0	0
1136619	k__Archaea	p__Euryarchaeota	c__Methanomicrobia	o__Methanosarcinales	f__Methanosaetaceae	g__Methanosaeta	0.00245122	0	0	0	0.00156348	0	0
1012195	k__Bacteria	p__Bacteroidetes	c__[Saprospirae]	o__[Saprospirales]	f__Chitinophagaceae	g__Segetibacter	0	0	0	0	0.00156348	0	0
4461447	k__Bacteria	p__Proteobacteria	c__Alphaproteobacteria	o__Rhodospirillales	f__Rhodospirillaceae	g__Magnetospirillum	0.00490244	0.00389864	0.00106554	0.0272378	0	0	0
134786	k__Bacteria	p__Firmicutes	c__Clostridia	o__Clostridiales	f__[Tissierellaceae]	g__Anaerococcus	0	0.0175439	0.0106554	0	0	0	0
4472780	k__Bacteria	p__Bacteroidetes	c__Bacteroidia	o__Bacteroidales	f__BA008	g__	0.00245122	0	0	0.0074285	0.00156348	0	0
589335	k__Bacteria	p__Proteobacteria	c__Betaproteobacteria	o__Rhodocyclales	f__Rhodocyclaceae	g__	0	0	0	0.0198093	0	0	0
539735	k__Bacteria	p__Actinobacteria	c__Actinobacteria	o__Actinomycetales	f__Dietziaceae	g__Dietzia	0	0	0.00213108	0	0	0	0
554602	k__Bacteria	p__Proteobacteria	c__Alphaproteobacteria	o__Rhodospirillales	f__Rhodospirillaceae	g__	0	0	0	0.00247617	0.00469043	0	0
40951	k__Bacteria	p__Firmicutes	c__Clostridia	o__Clostridiales	f__Clostridiaceae	g__Tindallia_Anoxynatronum	0	0	0	0	0	0	0.0179308
445495	k__Bacteria	p__Proteobacteria	c__Gammaproteobacteria	o__Pseudomonadales	f__Pseudomonadaceae	g__	0	0	0	0	0	0	0.0179308
243777	k__Bacteria	p__Proteobacteria	c__Gammaproteobacteria	o__Pasteurellales	f__Pasteurellaceae	g__Haemophilus	0.00490244	0.00389864	0	0.00990467	0.032833	0	0
529219	k__Bacteria	p__Firmicutes	c__Bacilli	o__Bacillales	f__Staphylococcaceae	g__Staphylococcus	0.0196098	0.290448	0.0586048	0.326854	0.0437774	0	0
811253	k__Bacteria	p__Proteobacteria	c__Gammaproteobacteria	o__Pseudomonadales	f__Moraxellaceae	g__	0.107854	0.111111	0.197125	0.23276	0.312695	0	1.43446
78728	k__Bacteria	p__Proteobacteria	c__Deltaproteobacteria	o__Desulfobacterales	f__Desulfobulbaceae	g__	0	0.00194932	0	0	0	0	0
2072254	k__Bacteria	p__Chloroflexi	c__Anaerolineae	o__Anaerolineales	f__Anaerolinaceae	g__C1_B004	0	0.00779727	0	0	0.00312695	0	0
539878	k__Bacteria	p__Proteobacteria	c__Alphaproteobacteria	o__Rhizobiales	f__Phyllobacteriaceae	g__Mesorhizobium	0	0.00194932	0	0	0	0	0
159763	k__Bacteria	p__Proteobacteria	c__Alphaproteobacteria	o__Rhizobiales	f__Bradyrhizobiaceae	g__Bradyrhizobium	0	0.00194932	0.00106554	0	0	0	0
544313	k__Bacteria	p__Proteobacteria	c__Gammaproteobacteria	o__Pseudomonadales	f__Pseudomonadaceae	g__Pseudomonas	0	0	0	0	0	0	0.0537924
822903	k__Bacteria	p__Actinobacteria	c__Thermoleophilia	o__Gaiellales	f__	g__	0.0245122	0.0136452	0.0149176	0.044571	0.0265791	0	0
4380503	k__Bacteria	p__Proteobacteria	c__Deltaproteobacteria	o__Syntrophobacterales	f__Syntrophaceae	g__Syntrophus	0.00245122	0	0	0	0	0	0.0358616
557939	k__Bacteria	p__WPS-2	c__	o__	f__	g__	0	0	0	0	0.00312695	0	0
318992	k__Bacteria	p__Spirochaetes	c__Spirochaetes	o__Spirochaetales	f__Spirochaetaceae	g__Treponema	0.166683	0.251462	0.118275	0.136189	0.262664	0	0
144518	k__Bacteria	p__Proteobacteria	c__Alphaproteobacteria	o__Rhizobiales	f__Hyphomicrobiaceae	g__Devosia	0	0	0	0.00495233	0	0	0
811596	k__Bacteria	p__Proteobacteria	c__Betaproteobacteria	o__Burkholderiales	f__Comamonadaceae	g__Pelomonas	0.00245122	0	0	0	0.00938086	0	0
2077519	k__Bacteria	p__Proteobacteria	c__Gammaproteobacteria	o__Pseudomonadales	f__Moraxellaceae	g__Acinetobacter	0	0	0	0.00247617	0	0	0
351211	k__Bacteria	p__Firmicutes	c__Bacilli	o__Bacillales	f__	g__	0	0.00584795	0	0.00247617	0	0	0
2847229	k__Bacteria	p__Chloroflexi	c__Anaerolineae	o__Anaerolineales	f__Anaerolinaceae	g__	0	0.0116959	0.00852433	0	0	0	0
40429	k__Bacteria	p__Firmicutes	c__Bacilli	o__Bacillales	f__	g__	0	0.0643275	0	0	0	0	0
238462	k__Bacteria	p__Proteobacteria	c__Deltaproteobacteria	o__Syntrophobacterales	f__Syntrophaceae	g__	0	0	0	0	0	0	0.0179308
716006	k__Bacteria	p__Firmicutes	c__Bacilli	o__Lactobacillales	f__Streptococcaceae	g__Lactococcus	0	0.00389864	0	0	0.00156348	0	0
4408886	k__Bacteria	p__Proteobacteria	c__Deltaproteobacteria	o__Syntrophobacterales	f__Syntrophaceae	g__Syntrophus	0	0.00194932	0	0	0	0	0.0537924
652276	k__Bacteria	p__Actinobacteria	c__Actinobacteria	o__Actinomycetales	f__Propionibacteriaceae	g__Propionibacterium	0	0.00584795	0	0	0	0	0
519237	k__Bacteria	p__Proteobacteria	c__Alphaproteobacteria	o__Rhodobacterales	f__Rhodobacteraceae	g__Amaricoccus	0.00980488	0	0	0	0	0	0
545134	k__Bacteria	p__Proteobacteria	c__Betaproteobacteria	o__Rhodocyclales	f__Rhodocyclaceae	g__KD1-23	0	0.00779727	0	0	0	0	0
531901	k__Bacteria	p__Proteobacteria	c__Betaproteobacteria	o__Rhodocyclales	f__Rhodocyclaceae	g__	0	0.00194932	0	0	0	0	0
339934	k__Bacteria	p__Proteobacteria	c__Gammaproteobacteria	o__Pseudomonadales	f__Moraxellaceae	g__Acinetobacter	0.00245122	0	0	0	0	0	0
529182	k__Bacteria	p__Actinobacteria	c__Actinobacteria	o__Actinomycetales	f__Propionibacteriaceae	g__Tessaracoccus	0	0.00389864	0	0.0074285	0	0	0
1122623	k__Archaea	p__Euryarchaeota	c__Methanomicrobia	o__Methanosarcinales	f__	g__	0	0.00194932	0	0.0123808	0.0109443	0	0.251031
4439862	k__Bacteria	p__Bacteroidetes	c__[Saprospirae]	o__[Saprospirales]	f__Chitinophagaceae	g__Sediminibacterium	0.0588293	0.0701754	0.0415561	0.059428	0.368981	0	0
819636	k__Bacteria	p__Proteobacteria	c__Gammaproteobacteria	o__Enterobacteriales	f__Enterobacteriaceae	g__	0	0	0	0.00990467	0	0	0
383376	k__Bacteria	p__Proteobacteria	c__Gammaproteobacteria	o__Pseudomonadales	f__Pseudomonadaceae	g__	0.00735366	0	0.00532771	0.00247617	0.00156348	0	0.0179308
173006	k__Bacteria	p__Armatimonadetes	c__Armatimonadia	o__Armatimonadales	f__Armatimonadaceae	g__	0	0	0	0.0321902	0	0	0
225889	k__Bacteria	p__Bacteroidetes	c__Sphingobacteriia	o__Sphingobacteriales	f__Sphingobacteriaceae	g__	0	0	0.013852	0	0	0	0
188772	k__Bacteria	p__Bacteroidetes	c__[Saprospirae]	o__[Saprospirales]	f__Chitinophagaceae	g__Sediminibacterium	0.0196098	0.0214425	0.013852	0.044571	0.0594121	0	0
907206	k__Bacteria	p__Proteobacteria	c__Alphaproteobacteria	o__Sphingomonadales	f__Sphingomonadaceae	g__Sphingomonas	0	0	0	0.00247617	0	0	0
4379814	k__Bacteria	p__Firmicutes	c__Bacilli	o__Bacillales	f__Planococcaceae	g__Sporosarcina	0	0.00194932	0	0	0	0	0
110976	k__Bacteria	p__Bacteroidetes	c__Bacteroidia	o__Bacteroidales	f__Porphyromonadaceae	g__	0	0	0	0.0074285	0	0	0
516416	k__Bacteria	p__Firmicutes	c__Erysipelotrichi	o__Erysipelotrichales	f__Erysipelotrichaceae	g__	0	0	0	0	0.00156348	0	0
3581990	k__Bacteria	p__Proteobacteria	c__Alphaproteobacteria	o__Rhizobiales	f__Bradyrhizobiaceae	g__	0	0	0	0	0.00156348	0	0
2234408	k__Bacteria	p__Actinobacteria	c__Actinobacteria	o__Actinomycetales	f__Microbacteriaceae	g__	0	0.00194932	0	0	0	0	0
511321	k__Bacteria	p__Proteobacteria	c__Alphaproteobacteria	o__Rhizobiales	f__Hyphomicrobiaceae	g__Devosia	0.00490244	0	0	0	0	0	0
160500	k__Bacteria	p__Actinobacteria	c__Acidimicrobiia	o__Acidimicrobiales	f__	g__	0.0588293	0.0545809	0.0159831	0.0668565	0.0953721	0	0
177483	k__Bacteria	p__Proteobacteria	c__Gammaproteobacteria	o__Oceanospirillales	f__Oceanospirillaceae	g__	0	0	0	0.00247617	0.00156348	0	0
4296607	k__Bacteria	p__Firmicutes	c__Clostridia	o__Clostridiales	f__	g__	0	0.00194932	0.00213108	0	0.00156348	0	0
1099802	k__Bacteria	p__Actinobacteria	c__Actinobacteria	o__Actinomycetales	f__Propionibacteriaceae	g__Propionibacterium	0	0.00584795	0	0	0	0	0
1021906	k__Bacteria	p__Actinobacteria	c__Actinobacteria	o__Actinomycetales	f__Corynebacteriaceae	g__Corynebacterium	0	0	0	0.00247617	0	0	0
104391	k__Bacteria	p__Proteobacteria	c__Gammaproteobacteria	o__Pseudomonadales	f__Moraxellaceae	g__Acinetobacter	0	0	0	0	0.00156348	0	0
554177	k__Bacteria	p__Firmicutes	c__Clostridia	o__Clostridiales	f__Eubacteriaceae	g__	0.357878	0.450292	0.414496	0.311997	0.700438	0	0
843469	k__Bacteria	p__Proteobacteria	c__Betaproteobacteria	o__Burkholderiales	f__Comamonadaceae	g__Diaphorobacter	0	0	0	0	0.0140713	0	0
1111874	k__Bacteria	p__Proteobacteria	c__Gammaproteobacteria	o__Enterobacteriales	f__Enterobacteriaceae	g__	0	0	0	0	0.00156348	0	0
511035	k__Bacteria	p__Proteobacteria	c__Gammaproteobacteria	o__Pseudomonadales	f__Moraxellaceae	g__Acinetobacter	0	0.00584795	0	0	0	0	0
1554686	k__Bacteria	p__Proteobacteria	c__Betaproteobacteria	o__Burkholderiales	f__Comamonadaceae	g__	0	0	0	0.00247617	0	0	0
846104	k__Bacteria	p__Proteobacteria	c__Betaproteobacteria	o__Burkholderiales	f__Comamonadaceae	g__Diaphorobacter	0	0	0	0.00247617	0	0	0
746402	k__Bacteria	p__Tenericutes	c__Mollicutes	o__Acholeplasmatales	f__Acholeplasmataceae	g__	0	0.0155945	0.0245075	0.014857	0	0	0
580377	k__Bacteria	p__Actinobacteria	c__Actinobacteria	o__Actinomycetales	f__Brevibacteriaceae	g__Brevibacterium	0	0	0.0170487	0	0	0	0
610566	k__Bacteria	p__Proteobacteria	c__Betaproteobacteria	o__Hydrogenophilales	f__Hydrogenophilaceae	g__Thiobacillus	0	0.00194932	0	0	0.0469043	0	0
819962	k__Bacteria	p__Bacteroidetes	c__Bacteroidia	o__Bacteroidales	f__	g__	0.0171585	0	0.00639325	0	0	0	0
4426780	k__Archaea	p__Euryarchaeota	c__Methanomicrobia	o__Methanosarcinales	f__Methanosaetaceae	g__Methanosaeta	0	0.00779727	0	0.00247617	0.00156348	0	0.0179308
995978	k__Bacteria	p__Proteobacteria	c__Betaproteobacteria	o__Burkholderiales	f__Comamonadaceae	g__Variovorax	0	0	0	0.00247617	0.00156348	0	0
4466825	k__Bacteria	p__Proteobacteria	c__Alphaproteobacteria	o__Caulobacterales	f__Caulobacteraceae	g__	0.00245122	0.00584795	0	0	0	0	0
505549	k__Bacteria	p__Synergistetes	c__Synergistia	o__Synergistales	f__	g__	0	0	0	0	0.00156348	0	0
4463579	k__Bacteria	p__Firmicutes	c__Bacilli	o__Lactobacillales	f__Streptococcaceae	g__Streptococcus	0	0	0	0	0.00156348	0	0
558598	k__Bacteria	p__Chloroflexi	c__Anaerolineae	o__Anaerolineales	f__Anaerolinaceae	g__T78	0	0.00194932	0.00319662	0.0346663	0	0	0.0537924
241541	k__Bacteria	p__Actinobacteria	c__Actinobacteria	o__Actinomycetales	f__Bogoriellaceae	g__Georgenia	0.00980488	0	0.00745879	0	0	0	0
524292	k__Bacteria	p__Firmicutes	c__Bacilli	o__Bacillales	f__Staphylococcaceae	g__Staphylococcus	0	0.00194932	0	0	0	0	0
145009	k__Bacteria	p__Firmicutes	c__Bacilli	o__Lactobacillales	f__Streptococcaceae	g__Streptococcus	0	0	0.00426217	0.00247617	0	0	0
562868	k__Bacteria	p__Proteobacteria	c__Epsilonproteobacteria	o__Campylobacterales	f__Campylobacteraceae	g__Sulfurospirillum	0.0122561	0.00584795	0	0	0	0	0
257891	k__Bacteria	p__Proteobacteria	c__Alphaproteobacteria	o__Ellin329	f__	g__	0	0	0	0	0.00156348	0	0
562860	k__Bacteria	p__Proteobacteria	c__Betaproteobacteria	o__Rhodocyclales	f__Rhodocyclaceae	g__	0	0.00389864	0	0.00495233	0.00312695	0	0
1123870	k__Bacteria	p__WWE1	c__[Cloacamonae]	o__[Cloacamonales]	f__[Cloacamonaceae]	g__W22	0	0.0253411	0.00745879	0.00247617	0.0203252	0	0
1111496	k__Bacteria	p__Acidobacteria	c__DA052	o__Ellin6513	f__	g__	0.00490244	0.0155945	0.00319662	0.0222855	0.0578487	0	0
454228	k__Bacteria	p__Proteobacteria	c__Gammaproteobacteria	o__Pseudomonadales	f__Pseudomonadaceae	g__Pseudomonas	0	0	0	0	0	0	0.0179308
806547	k__Bacteria	p__Proteobacteria	c__Alphaproteobacteria	o__Rhodobacterales	f__Rhodobacteraceae	g__Paracoccus	0	0	0.00852433	0	0	0	0
515589	k__Bacteria	p__Firmicutes	c__Clostridia	o__Clostridiales	f__	g__	0	0	0	0	0	0	0.0179308
2847579	k__Bacteria	p__Proteobacteria	c__Alphaproteobacteria	o__	f__	g__	0	0	0.00106554	0	0	0	0
1585090	k__Bacteria	p__Firmicutes	c__Clostridia	o__Clostridiales	f__Clostridiaceae	g__Clostridium	0	0	0	0	0.00781739	0	0
113083	k__Bacteria	p__Proteobacteria	c__Gammaproteobacteria	o__Pseudomonadales	f__Pseudomonadaceae	g__	0	0.00194932	0	0	0	0	0
513451	k__Bacteria	p__Tenericutes	c__Mollicutes	o__Acholeplasmatales	f__Acholeplasmataceae	g__Acholeplasma	0.0367683	0	0.0287696	0.0693327	0	0	0
554597	k__Bacteria	p__Proteobacteria	c__Alphaproteobacteria	o__Rhizobiales	f__Hyphomicrobiaceae	g__Pedomicrobium	0	0	0	0	0.00625391	0	0
665869	k__Bacteria	p__Bacteroidetes	c__[Saprospirae]	o__[Saprospirales]	f__Chitinophagaceae	g__	0	0.00194932	0	0	0	0	0
141105	k__Bacteria	p__Proteobacteria	c__Gammaproteobacteria	o__Pseudomonadales	f__Pseudomonadaceae	g__Pseudomonas	0	0	0	0	0	0	0.340685
515990	k__Bacteria	p__Planctomycetes	c__Planctomycetia	o__Planctomycetales	f__Planctomycetaceae	g__Planctomyces	0	0	0.00106554	0	0	0	0
74219	k__Bacteria	p__Bacteroidetes	c__Bacteroidia	o__Bacteroidales	f__BA008	g__	0	0.00974659	0	0	0.00469043	0	0
4414809	k__Bacteria	p__Verrucomicrobia	c__Opitutae	o__Opitutales	f__Opitutaceae	g__	0	0	0.0149176	0	0	0	0
312821	k__Bacteria	p__Firmicutes	c__Clostridia	o__Clostridiales	f__[Tissierellaceae]	g__Sedimentibacter	0.00735366	0	0	0	0.0203252	0	0
4044057	k__Bacteria	p__Bacteroidetes	c__[Saprospirae]	o__[Saprospirales]	f__Chitinophagaceae	g__	0	0	0	0	0.00156348	0	0
1143242	k__Bacteria	p__Acidobacteria	c__[Chloracidobacteria]	o__RB41	f__	g__	0	0.00779727	0	0	0	0	0
2736	k__Bacteria	p__Chloroflexi	c__Anaerolineae	o__Anaerolineales	f__Anaerolinaceae	g__T78	0	0	0	0	0.00156348	0	0
678511	k__Bacteria	p__Firmicutes	c__Clostridia	o__Clostridiales	f__Syntrophomonadaceae	g__Syntrophomonas	0	0.0116959	0	0	0	0	0
128142	k__Bacteria	p__Proteobacteria	c__Alphaproteobacteria	o__Rhodobacterales	f__Rhodobacteraceae	g__	0	0.00194932	0	0	0	0	0
879039	k__Bacteria	p__Firmicutes	c__Bacilli	o__Lactobacillales	f__Aerococcaceae	g__Aerococcus	0	0	0	0	0.00156348	0	0
837177	k__Bacteria	p__Proteobacteria	c__Betaproteobacteria	o__Burkholderiales	f__Burkholderiaceae	g__Burkholderia	0	0.00389864	0	0	0	0	0
928406	k__Bacteria	p__Proteobacteria	c__Gammaproteobacteria	o__Pseudomonadales	f__Pseudomonadaceae	g__Pseudomonas	0	0	0	0	0	0	2.29514
543824	k__Bacteria	p__Firmicutes	c__Bacilli	o__Lactobacillales	f__Enterococcaceae	g__Enterococcus	0	0	0.00532771	0	0.0203252	0	0
3909532	k__Bacteria	p__Proteobacteria	c__Deltaproteobacteria	o__Syntrophobacterales	f__Syntrophaceae	g__	0	0.00194932	0.00745879	0	0.00156348	0	0
4359324	k__Archaea	p__Euryarchaeota	c__Methanomicrobia	o__Methanomicrobiales	f__Methanomicrobiaceae	g__Methanoculleus	0.00245122	0.00779727	0.00532771	0.00495233	0.00312695	0	0
38561	k__Bacteria	p__Cyanobacteria	c__Synechococcophycideae	o__Pseudanabaenales	f__Pseudanabaenaceae	g__	0	0	0	0	0.0156348	0	0
4304654	k__Bacteria	p__Actinobacteria	c__Actinobacteria	o__Actinomycetales	f__Micrococcaceae	g__Rothia	0	0	0.00106554	0	0	0	0
105600	k__Archaea	p__Euryarchaeota	c__Methanobacteria	o__Methanobacteriales	f__Methanobacteriaceae	g__Methanobacterium	0	0.00194932	0	0	0	0	0
826813	k__Bacteria	p__Proteobacteria	c__Deltaproteobacteria	o__Myxococcales	f__	g__	0.00490244	0.0253411	0	0.0470472	0.0250156	0	0
320297	k__Bacteria	p__Proteobacteria	c__Alphaproteobacteria	o__Sphingomonadales	f__Sphingomonadaceae	g__Sphingomonas	0	0.00194932	0	0	0	0	0
1787644	k__Bacteria	p__Cyanobacteria	c__Chloroplast	o__Streptophyta	f__	g__	0	0.00389864	0	0	0	0	0
4429963	k__Bacteria	p__Lentisphaerae	c__[Lentisphaeria]	o__Victivallales	f__Victivallaceae	g__	0.00490244	0	0	0	0	0	0
1091101	k__Bacteria	p__Actinobacteria	c__Actinobacteria	o__Actinomycetales	f__Corynebacteriaceae	g__Corynebacterium	0	0.00194932	0	0	0	0	0
561067	k__Bacteria	p__Actinobacteria	c__Actinobacteria	o__Actinomycetales	f__Micrococcaceae	g__Kocuria	0	0.0175439	0	0	0	0	0
3150269	k__Bacteria	p__Proteobacteria	c__Deltaproteobacteria	o__Syntrophobacterales	f__Syntrophaceae	g__	0	0.00194932	0	0	0	0	0
2973395	k__Bacteria	p__Firmicutes	c__Bacilli	o__Gemellales	f__Gemellaceae	g__Gemella	0	0.00194932	0	0	0	0	0
1098609	k__Bacteria	p__Actinobacteria	c__Actinobacteria	o__Actinomycetales	f__Actinomycetaceae	g__	0	0	0	0.00247617	0	0	0
556513	k__Bacteria	p__Bacteroidetes	c__Bacteroidia	o__Bacteroidales	f__	g__	0	0	0	0	0.00156348	0	0
792073	k__Bacteria	p__Proteobacteria	c__Alphaproteobacteria	o__Rhizobiales	f__Rhizobiaceae	g__Agrobacterium	0.00245122	0	0.00639325	0	0.00312695	0	0
849440	k__Archaea	p__Euryarchaeota	c__Methanobacteria	o__Methanobacteriales	f__Methanobacteriaceae	g__Methanobrevibacter	0	0	0	0.00495233	0	0	0
2170756	k__Bacteria	p__Proteobacteria	c__Gammaproteobacteria	o__Xanthomonadales	f__Xanthomonadaceae	g__Stenotrophomonas	0	0	0.00106554	0	0	0	0
112208	k__Bacteria	p__Proteobacteria	c__Betaproteobacteria	o__Burkholderiales	f__Burkholderiaceae	g__Burkholderia	0	0.0116959	0.00213108	0	0	0	0
4314737	k__Bacteria	p__Firmicutes	c__Bacilli	o__Lactobacillales	f__Streptococcaceae	g__Streptococcus	0	0	0	0.00495233	0	0	0
1139644	k__Bacteria	p__Proteobacteria	c__Epsilonproteobacteria	o__Campylobacterales	f__Campylobacteraceae	g__Arcobacter	0.0122561	0	0.00426217	0	0	0	0
236057	k__Archaea	p__Euryarchaeota	c__Methanomicrobia	o__Methanomicrobiales	f__Methanoregulaceae	g__	0.227964	0.405458	0.0724568	0.240188	0.11257	0	0.0179308
268187	k__Archaea	p__Euryarchaeota	c__Methanomicrobia	o__Methanosarcinales	f__Methanosarcinaceae	g__Methanolobus	0.00245122	0	0	0	0	0	0
886828	k__Bacteria	p__Actinobacteria	c__Actinobacteria	o__Actinomycetales	f__Propionibacteriaceae	g__Propionibacterium	0	0	0	0	0.00156348	0	0
178904	k__Bacteria	p__Firmicutes	c__Clostridia	o__Clostridiales	f__Ruminococcaceae	g__	0	0	0.00106554	0	0	0	0
830434	k__Bacteria	p__Proteobacteria	c__Betaproteobacteria	o__Rhodocyclales	f__Rhodocyclaceae	g__	0	0	0	0	0.00156348	0	0
557121	k__Archaea	p__Euryarchaeota	c__Methanomicrobia	o__Methanomicrobiales	f__	g__	0	0.0116959	0	0.0074285	0	0	0.107585
222376	k__Bacteria	p__Proteobacteria	c__Alphaproteobacteria	o__Rhodospirillales	f__Acetobacteraceae	g__	0.00490244	0	0	0	0	0	0
813980	k__Bacteria	p__Proteobacteria	c__Alphaproteobacteria	o__Rhizobiales	f__Phyllobacteriaceae	g__	0	0	0	0	0.00156348	0	0
444738	k__Bacteria	p__Actinobacteria	c__Actinobacteria	o__Actinomycetales	f__Corynebacteriaceae	g__Corynebacterium	0	0	0	0.00247617	0	0	0
150347	k__Bacteria	p__Proteobacteria	c__Alphaproteobacteria	o__Caulobacterales	f__Caulobacteraceae	g__Phenylobacterium	0	0	0	0.00495233	0	0	0
1115368	k__Bacteria	p__Acidobacteria	c__Solibacteres	o__Solibacterales	f__	g__	0	0	0.00106554	0	0	0	0
538296	k__Bacteria	p__Bacteroidetes	c__Bacteroidia	o__Bacteroidales	f__Bacteroidaceae	g__Bacteroides	0	0	0	0	0	0	0.179308
33986	k__Bacteria	p__Aquificae	c__Aquificae	o__Aquificales	f__Aquificaceae	g__	0	0	0.00106554	0	0	0	0
583548	k__Bacteria	p__Proteobacteria	c__Deltaproteobacteria	o__Desulfuromonadales	f__Geobacteraceae	g__Geobacter	0	0.0233918	0	0.0123808	0.00938086	0	0.0537924
4394390	k__Bacteria	p__Firmicutes	c__Clostridia	o__Clostridiales	f__[Tissierellaceae]	g__	0	0	0.00319662	0	0	0	0
762854	k__Bacteria	p__Firmicutes	c__Clostridia	o__Clostridiales	f__Clostridiaceae	g__Clostridium	0	0	0	0	0	0	0.0179308
827522	k__Bacteria	p__Firmicutes	c__Clostridia	o__Clostridiales	f__	g__	0	0	0	0	0.00156348	0	0
620677	k__Bacteria	p__Proteobacteria	c__Betaproteobacteria	o__Burkholderiales	f__Oxalobacteraceae	g__	0	0	0.00106554	0	0	0	0
782042	k__Archaea	p__Euryarchaeota	c__Thermoplasmata	o__E2	f__[Methanomassiliicoccaceae]	g__Methanomassiliicoccus	0.0465732	0	0.00213108	0	0	0	0
2510445	k__Bacteria	p__Firmicutes	c__Clostridia	o__Clostridiales	f__Peptococcaceae	g__Pelotomaculum	0	0.00194932	0	0	0	0	0
566899	k__Bacteria	p__Firmicutes	c__Clostridia	o__Clostridiales	f__Ruminococcaceae	g__	0	0	0	0.014857	0	0	0
364029	k__Bacteria	p__Bacteroidetes	c__Bacteroidia	o__Bacteroidales	f__Bacteroidaceae	g__Bacteroides	0	0.00389864	0	0	0	0	0
275257	k__Bacteria	p__Proteobacteria	c__Alphaproteobacteria	o__Rhizobiales	f__Aurantimonadaceae	g__Aurantimonas	0	0.00389864	0	0	0	0	0
526994	k__Bacteria	p__Actinobacteria	c__Actinobacteria	o__Actinomycetales	f__Micromonosporaceae	g__Virgisporangium	0	0.00194932	0	0	0	0	0
398604	k__Bacteria	p__Proteobacteria	c__Gammaproteobacteria	o__Pseudomonadales	f__Pseudomonadaceae	g__Pseudomonas	0	0	0	0.00495233	0	0	0
256657	k__Bacteria	p__Bacteroidetes	c__Bacteroidia	o__Bacteroidales	f__Porphyromonadaceae	g__	0	0	0.00106554	0.0074285	0	0	0
1111016	k__Bacteria	p__Actinobacteria	c__OPB41	o__	f__	g__	0.0269634	0.00584795	0.00532771	0.0272378	0.0171982	0	0
818190	k__Bacteria	p__Acidobacteria	c__[Chloracidobacteria]	o__RB41	f__	g__	0	0	0	0.0123808	0	0	0
83705	k__Bacteria	p__Proteobacteria	c__Gammaproteobacteria	o__Pseudomonadales	f__Pseudomonadaceae	g__Pseudomonas	0	0	0	0	0	0	0.0179308
982582	k__Bacteria	p__Proteobacteria	c__Gammaproteobacteria	o__Xanthomonadales	f__Xanthomonadaceae	g__Lysobacter	0	0	0	0.00495233	0	0	0
136627	k__Bacteria	p__[Thermi]	c__Deinococci	o__Thermales	f__Thermaceae	g__Thermus	0.00490244	0	0	0	0	0	0
216469	k__Bacteria	p__Actinobacteria	c__Actinobacteria	o__Actinomycetales	f__Pseudonocardiaceae	g__Pseudonocardia	0	0	0.011721	0	0	0	0
1016422	k__Bacteria	p__Proteobacteria	c__Gammaproteobacteria	o__Pasteurellales	f__Pasteurellaceae	g__Haemophilus	0	0	0	0	0.00156348	0	0
366419	k__Bacteria	p__Firmicutes	c__Bacilli	o__Bacillales	f__Bacillaceae	g__Geobacillus	0	0	0	0	0.0265791	0	0
318451	k__Bacteria	p__Proteobacteria	c__Gammaproteobacteria	o__Pseudomonadales	f__Moraxellaceae	g__	0	0	0	0.00247617	0	0	0
221080	k__Bacteria	p__Firmicutes	c__Bacilli	o__Lactobacillales	f__Streptococcaceae	g__Streptococcus	0	0.0253411	0.00106554	0.014857	0	0	0
1108339	k__Bacteria	p__Bacteroidetes	c__Flavobacteriia	o__Flavobacteriales	f__Flavobacteriaceae	g__	0.0367683	0	0	0	0	0	0
308664	k__Bacteria	p__Actinobacteria	c__Thermoleophilia	o__	f__	g__	0	0	0	0	0.0281426	0	0
197265	k__Bacteria	p__Proteobacteria	c__Gammaproteobacteria	o__Alteromonadales	f__Shewanellaceae	g__Shewanella	0	0	0	0	0.00156348	0	0
589958	k__Bacteria	p__Proteobacteria	c__Gammaproteobacteria	o__Oceanospirillales	f__Halomonadaceae	g__Halomonas	0	0	0.00106554	0	0	0	0
1122581	k__Bacteria	p__Proteobacteria	c__Alphaproteobacteria	o__Sphingomonadales	f__Sphingomonadaceae	g__Sphingobium	0	0	0.00106554	0	0	0	0
843074	k__Bacteria	p__Proteobacteria	c__Alphaproteobacteria	o__Rhizobiales	f__Aurantimonadaceae	g__	0.00245122	0	0	0	0	0	0
585221	k__Bacteria	p__Proteobacteria	c__Betaproteobacteria	o__Burkholderiales	f__Oxalobacteraceae	g__	0	0.0155945	0	0	0	0	0
747452	k__Bacteria	p__Proteobacteria	c__Epsilonproteobacteria	o__Campylobacterales	f__Helicobacteraceae	g__	0	0	0	0	0	0	0.0179308
575652	k__Bacteria	p__Bacteroidetes	c__Flavobacteriia	o__Flavobacteriales	f__[Weeksellaceae]	g__	0	0.0545809	0	0	0	0	0
469663	k__Bacteria	p__Actinobacteria	c__Coriobacteriia	o__Coriobacteriales	f__Coriobacteriaceae	g__Atopobium	0	0	0.0191797	0	0	0	0
92535	k__Bacteria	p__Firmicutes	c__Bacilli	o__Lactobacillales	f__Streptococcaceae	g__Streptococcus	0	0	0	0.00247617	0	0	0
522191	k__Archaea	p__Crenarchaeota	c__MCG	o__pGrfC26	f__	g__	0	0.00194932	0	0	0	0	0
272150	k__Bacteria	p__Firmicutes	c__Bacilli	o__Lactobacillales	f__Streptococcaceae	g__Streptococcus	0	0.00389864	0	0.00247617	0.00156348	0	0
725198	k__Bacteria	p__Firmicutes	c__Bacilli	o__Lactobacillales	f__Lactobacillaceae	g__Lactobacillus	0	0	0	0	0.0140713	0	0
993831	k__Bacteria	p__Firmicutes	c__Bacilli	o__Bacillales	f__Staphylococcaceae	g__Staphylococcus	0	0	0	0.00247617	0	0	0
814664	k__Bacteria	p__Spirochaetes	c__Spirochaetes	o__Spirochaetales	f__Spirochaetaceae	g__Treponema	0.00980488	0.00389864	0	0.0198093	0.00781739	0	0
1105689	k__Bacteria	p__Proteobacteria	c__Alphaproteobacteria	o__Rhizobiales	f__Rhizobiaceae	g__Agrobacterium	0	0	0.00213108	0	0	0	0
640693	k__Bacteria	p__Firmicutes	c__Clostridia	o__Clostridiales	f__Clostridiaceae	g__Clostridium	0	0	0.00532771	0	0	0	0
3694342	k__Bacteria	p__Firmicutes	c__Clostridia	o__Clostridiales	f__EtOH8	g__	0.00245122	0	0.0181142	0	0.103189	0	0
527485	k__Bacteria	p__Firmicutes	c__Clostridia	o__Clostridiales	f__Peptostreptococcaceae	g__Peptostreptococcus	0.00980488	0	0	0	0	0	0
567929	k__Bacteria	p__Proteobacteria	c__Alphaproteobacteria	o__Rhizobiales	f__	g__	0	0	0	0.00247617	0	0	0
294916	k__Archaea	p__Euryarchaeota	c__Methanomicrobia	o__Methanomicrobiales	f__Methanomicrobiaceae	g__	0	0.00779727	0	0	0	0	0
202610	k__Bacteria	p__Proteobacteria	c__Gammaproteobacteria	o__Pseudomonadales	f__Pseudomonadaceae	g__Pseudomonas	0	0	0	0	0	0	0.0179308
241822	k__Bacteria	p__Proteobacteria	c__Gammaproteobacteria	o__Pseudomonadales	f__Pseudomonadaceae	g__Pseudomonas	0	0.00194932	0	0	0	0	0
576755	k__Bacteria	p__Spirochaetes	c__Spirochaetes	o__Spirochaetales	f__Spirochaetaceae	g__Treponema	0.0808903	0.0721248	0.0245075	0.00247617	0.0109443	0	0.0179308
784736	k__Bacteria	p__Proteobacteria	c__Alphaproteobacteria	o__Sphingomonadales	f__Erythrobacteraceae	g__Erythromicrobium	0	0.0155945	0.011721	0.0321902	0	0	0
1040713	k__Bacteria	p__Actinobacteria	c__Actinobacteria	o__Actinomycetales	f__Corynebacteriaceae	g__Corynebacterium	0	0.00194932	0	0	0	0	0
4368205	k__Bacteria	p__WWE1	c__[Cloacamonae]	o__[Cloacamonales]	f__MSBL8	g__	0.00245122	0	0	0	0	0	0
556986	k__Bacteria	p__Bacteroidetes	c__Bacteroidia	o__Bacteroidales	f__Porphyromonadaceae	g__	0.0931464	0.621832	0.0277041	0.363997	0	0	0
204914	k__Archaea	p__Euryarchaeota	c__Methanobacteria	o__Methanobacteriales	f__WSA2	g__	0.13972	0.17154	0.119341	0.207998	0.203252	0	1.03999
807311	k__Bacteria	p__Firmicutes	c__Clostridia	o__Clostridiales	f__[Tissierellaceae]	g__Sedimentibacter	0	0.00194932	0.00106554	0	0	0	0
43339	k__Bacteria	p__Firmicutes	c__Clostridia	o__Clostridiales	f__[Mogibacteriaceae]	g__	0	0.00389864	0	0	0	0	0
750018	k__Bacteria	p__Proteobacteria	c__Gammaproteobacteria	o__Pseudomonadales	f__Pseudomonadaceae	g__Pseudomonas	0	0	0	0	0	0	0.0717231
813617	k__Bacteria	p__Proteobacteria	c__Gammaproteobacteria	o__Pseudomonadales	f__Pseudomonadaceae	g__Pseudomonas	0	0	0	0	0	0	0.0179308
1050364	k__Bacteria	p__Firmicutes	c__Bacilli	o__Bacillales	f__Bacillaceae	g__Bacillus	0	0.00194932	0	0	0	0	0
241220	k__Bacteria	p__Actinobacteria	c__Acidimicrobiia	o__Acidimicrobiales	f__C111	g__	0	0	0	0.00247617	0	0	0
4379979	k__Bacteria	p__Proteobacteria	c__Betaproteobacteria	o__Rhodocyclales	f__Rhodocyclaceae	g__Thauera	0	0.00194932	0	0	0.00312695	0	0
292270	k__Bacteria	p__Proteobacteria	c__Gammaproteobacteria	o__Pseudomonadales	f__Pseudomonadaceae	g__Pseudomonas	0	0.00194932	0	0	0	0	0
1088134	k__Bacteria	p__Firmicutes	c__Bacilli	o__Lactobacillales	f__Streptococcaceae	g__Streptococcus	0	0.00194932	0	0.00247617	0	0	0
517450	k__Bacteria	p__Firmicutes	c__Bacilli	o__Lactobacillales	f__Carnobacteriaceae	g__Trichococcus	0	0	0	0.00495233	0	0	0
561937	k__Bacteria	p__NKB19	c__TSBW08	o__	f__	g__	0	0.00194932	0	0	0	0	0
332954	k__Bacteria	p__Proteobacteria	c__Alphaproteobacteria	o__Sphingomonadales	f__Sphingomonadaceae	g__Sphingomonas	0.022061	0.0233918	0.011721	0.0519995	0.128205	0	0
563237	k__Bacteria	p__Synergistetes	c__Synergistia	o__Synergistales	f__Thermovirgaceae	g__	0.0710854	0.0214425	0.0202453	0.0569518	0.0312695	0	0.0537924
113772	k__Bacteria	p__Proteobacteria	c__Deltaproteobacteria	o__Desulfuromonadales	f__Geobacteraceae	g__Geobacter	0	0	0	0	0	0	0.0717231
998071	k__Bacteria	p__Proteobacteria	c__Alphaproteobacteria	o__Rhizobiales	f__Bradyrhizobiaceae	g__Bradyrhizobium	0	0.00389864	0	0.00990467	0.00938086	0	0
2947336	k__Bacteria	p__Proteobacteria	c__Alphaproteobacteria	o__Sphingomonadales	f__Sphingomonadaceae	g__Sphingomonas	0	0	0	0.00247617	0.00469043	0	0
751138	k__Bacteria	p__Proteobacteria	c__Gammaproteobacteria	o__Xanthomonadales	f__Xanthomonadaceae	g__Lysobacter	0	0	0	0.0074285	0	0	0
820277	k__Bacteria	p__Proteobacteria	c__Betaproteobacteria	o__Burkholderiales	f__Oxalobacteraceae	g__Polynucleobacter	0	0.00194932	0	0	0	0	0
579499	k__Bacteria	p__Proteobacteria	c__Gammaproteobacteria	o__Aeromonadales	f__Aeromonadaceae	g__	0	0	0.00213108	0	0	0	0
4028110	k__Bacteria	p__Proteobacteria	c__Gammaproteobacteria	o__Pseudomonadales	f__Pseudomonadaceae	g__Pseudomonas	0	0	0	0	0	0	0.0179308
802076	k__Bacteria	p__Verrucomicrobia	c__Verrucomicrobiae	o__Verrucomicrobiales	f__Verrucomicrobiaceae	g__	0	0	0.00106554	0	0	0	0
165929	k__Bacteria	p__Proteobacteria	c__Gammaproteobacteria	o__Pseudomonadales	f__Pseudomonadaceae	g__Pseudomonas	0.00245122	0.00194932	0	0.00247617	0	0	0
4378170	k__Bacteria	p__Proteobacteria	c__Gammaproteobacteria	o__Alteromonadales	f__Shewanellaceae	g__Shewanella	0	0	0	0.00247617	0	0	0
635410	k__Bacteria	p__Proteobacteria	c__Betaproteobacteria	o__Burkholderiales	f__Comamonadaceae	g__	0.00980488	0	0.00106554	0	0.00938086	0	0
328340	k__Bacteria	p__Proteobacteria	c__Gammaproteobacteria	o__Pseudomonadales	f__Pseudomonadaceae	g__	0	0	0	0	0	0	0.2331
98542	k__Bacteria	p__Firmicutes	c__Clostridia	o__Clostridiales	f__Lachnospiraceae	g__	0	0	0	0	0	0	0.0179308
854050	k__Bacteria	p__Firmicutes	c__Bacilli	o__Bacillales	f__Bacillaceae	g__Bacillus	0.00245122	0	0.00639325	0	0	0	0
806201	k__Bacteria	p__Proteobacteria	c__Alphaproteobacteria	o__Rhizobiales	f__Phyllobacteriaceae	g__Mesorhizobium	0	0	0.00106554	0	0	0	0
784559	k__Bacteria	p__Proteobacteria	c__Alphaproteobacteria	o__	f__	g__	0	0	0	0	0.00156348	0	0
149111	k__Bacteria	p__Proteobacteria	c__Betaproteobacteria	o__Rhodocyclales	f__Rhodocyclaceae	g__Dechloromonas	0	0	0.00106554	0	0.00156348	0	0
1096610	k__Bacteria	p__Firmicutes	c__Clostridia	o__Clostridiales	f__[Tissierellaceae]	g__Finegoldia	0	0	0	0	0.00312695	0	0
102419	k__Bacteria	p__SAR406	c__AB16	o__	f__	g__	0	0.037037	0.013852	0	0	0	0
554346	k__Bacteria	p__Proteobacteria	c__Gammaproteobacteria	o__Vibrionales	f__Vibrionaceae	g__Photobacterium	0	0	0	0.00247617	0	0	0
326434	k__Bacteria	p__Actinobacteria	c__Actinobacteria	o__Actinomycetales	f__Cellulomonadaceae	g__Cellulomonas	0	0	0.00213108	0	0	0	0
155336	k__Bacteria	p__Synergistetes	c__Synergistia	o__Synergistales	f__Dethiosulfovibrionaceae	g__	0	0	0	0	0	0	0.0179308
545597	k__Archaea	p__Euryarchaeota	c__Methanomicrobia	o__Methanomicrobiales	f__Methanoregulaceae	g__	0	0.00194932	0.00106554	0	0	0	0
4408227	k__Bacteria	p__Proteobacteria	c__Gammaproteobacteria	o__Pseudomonadales	f__Pseudomonadaceae	g__Pseudomonas	0	0	0	0	0	0	0.0179308
4408226	k__Bacteria	p__Proteobacteria	c__Gammaproteobacteria	o__Pseudomonadales	f__Pseudomonadaceae	g__	0	0	0	0	0	0	0.0179308
578615	k__Bacteria	p__Proteobacteria	c__Betaproteobacteria	o__Burkholderiales	f__Burkholderiaceae	g__Burkholderia	0	0.00584795	0.0127865	0.0321902	0.14384	0	0
2006996	k__Bacteria	p__Proteobacteria	c__Deltaproteobacteria	o__Desulfobacterales	f__Desulfobacteraceae	g__Desulfococcus	0	0	0	0	0.00156348	0	0
231834	k__Bacteria	p__Proteobacteria	c__Alphaproteobacteria	o__Rhizobiales	f__Bradyrhizobiaceae	g__	0.00735366	0	0.00319662	0.0123808	0.00469043	0	0
1005146	k__Bacteria	p__Firmicutes	c__Bacilli	o__Bacillales	f__Staphylococcaceae	g__Staphylococcus	0	0.00194932	0	0	0	0	0
509622	k__Bacteria	p__Proteobacteria	c__Gammaproteobacteria	o__Xanthomonadales	f__Sinobacteraceae	g__	0	0.00194932	0	0.0074285	0.0234522	0	0
309713	k__Bacteria	p__Proteobacteria	c__Alphaproteobacteria	o__Rhodobacterales	f__Rhodobacteraceae	g__Amaricoccus	0	0	0.00106554	0	0	0	0
613414	k__Bacteria	p__Proteobacteria	c__Gammaproteobacteria	o__Pseudomonadales	f__Moraxellaceae	g__Acinetobacter	0.00490244	0	0	0.0074285	0	0	0
1013285	k__Bacteria	p__Actinobacteria	c__Actinobacteria	o__Actinomycetales	f__Corynebacteriaceae	g__Corynebacterium	0	0	0	0	0.00156348	0	0
1094359	k__Bacteria	p__Firmicutes	c__Clostridia	o__Clostridiales	f__Clostridiaceae	g__Clostridium	0	0	0	0	0.00156348	0	0
1129757	k__Bacteria	p__Proteobacteria	c__Deltaproteobacteria	o__Syntrophobacterales	f__Syntrophobacteraceae	g__Syntrophobacter	0.022061	0.0175439	0.0223764	0	0	0	0
4336405	k__Bacteria	p__Firmicutes	c__Clostridia	o__Clostridiales	f__Veillonellaceae	g__	0	0.00194932	0	0	0	0	0
10775	k__Bacteria	p__Proteobacteria	c__Deltaproteobacteria	o__Desulfarculales	f__Desulfarculaceae	g__Desulfarculus	0	0	0	0.00247617	0	0	0
128717	k__Bacteria	p__Proteobacteria	c__Alphaproteobacteria	o__Rhodospirillales	f__Acetobacteraceae	g__Gluconobacter	0	0	0.00213108	0	0	0	0
138271	k__Bacteria	p__Firmicutes	c__Clostridia	o__Clostridiales	f__Clostridiaceae	g__Clostridium	0	0.0175439	0	0.0321902	0.0156348	0	0.0179308
1131532	k__Archaea	p__Euryarchaeota	c__Methanomicrobia	o__Methanosarcinales	f__Methanosaetaceae	g__Methanosaeta	0.00245122	0	0	0	0	0	0
4422230	k__Archaea	p__Euryarchaeota	c__Methanomicrobia	o__Methanosarcinales	f__Methanosaetaceae	g__Methanosaeta	0	0.00194932	0.00106554	0.00247617	0	0	0
202442	k__Bacteria	p__Spirochaetes	c__Spirochaetes	o__Sphaerochaetales	f__Sphaerochaetaceae	g__	0.00490244	0.0136452	0.00852433	0.059428	0.00469043	0	0
4344228	k__Bacteria	p__Fusobacteria	c__Fusobacteriia	o__Fusobacteriales	f__Leptotrichiaceae	g__Leptotrichia	0	0	0	0.00247617	0	0	0
421535	k__Archaea	p__Euryarchaeota	c__Methanomicrobia	o__Methanosarcinales	f__Methanosarcinaceae	g__Methanosarcina	0.00735366	0.0214425	0	0	0.00938086	0	0
246217	k__Bacteria	p__Proteobacteria	c__Alphaproteobacteria	o__Rhodospirillales	f__Acetobacteraceae	g__	0	0	0	0.00247617	0	0	0
4338643	k__Bacteria	p__Firmicutes	c__Clostridia	o__Clostridiales	f__[Tissierellaceae]	g__Dethiosulfatibacter	0	0.00389864	0	0	0	0	0
517364	k__Bacteria	p__Chlorobi	c__Ignavibacteria	o__Ignavibacteriales	f__lheB3-7	g__	0.00735366	0	0	0	0	0	0
341286	k__Bacteria	p__Proteobacteria	c__Gammaproteobacteria	o__Chromatiales	f__Ectothiorhodospiraceae	g__Thiorhodospira	0	0.00194932	0	0	0	0	0
791973	k__Bacteria	p__Proteobacteria	c__Gammaproteobacteria	o__Alteromonadales	f__Shewanellaceae	g__Shewanella	0	0	0	0	0.0453408	0	0.197239
172225	k__Bacteria	p__Chloroflexi	c__Anaerolineae	o__	f__	g__	0	0.0116959	0.00639325	0	0	0	0
254138	k__Bacteria	p__Proteobacteria	c__Betaproteobacteria	o__Burkholderiales	f__Comamonadaceae	g__	0	0	0	0	0.0625391	0	0
71165	k__Bacteria	p__Firmicutes	c__Clostridia	o__Clostridiales	f__	g__	0	0	0.00319662	0	0	0	0
621440	k__Bacteria	p__Actinobacteria	c__Actinobacteria	o__Actinomycetales	f__Gordoniaceae	g__Gordonia	0	0	0.00213108	0.00247617	0	0	0
555970	k__Bacteria	p__Firmicutes	c__Bacilli	o__Bacillales	f__Bacillaceae	g__Bacillus	0	0	0.00532771	0	0	0	0
2377761	k__Bacteria	p__Proteobacteria	c__Deltaproteobacteria	o__Desulfarculales	f__Desulfarculaceae	g__	0	0	0.00106554	0	0	0	0
640192	k__Bacteria	p__Spirochaetes	c__Spirochaetes	o__Spirochaetales	f__Spirochaetaceae	g__Treponema	0	0.00389864	0	0	0	0	0
557138	k__Bacteria	p__Proteobacteria	c__Gammaproteobacteria	o__Pseudomonadales	f__Pseudomonadaceae	g__Pseudomonas	0	0	0	0	0	0	0.286893
531748	k__Bacteria	p__Proteobacteria	c__Betaproteobacteria	o__Burkholderiales	f__Comamonadaceae	g__Thiomonas	0	0	0	0	0.00156348	0	0
1141646	k__Bacteria	p__Firmicutes	c__Bacilli	o__Lactobacillales	f__Streptococcaceae	g__Streptococcus	0	0.0194932	0	0.319426	0	0	0
1056070	k__Bacteria	p__Proteobacteria	c__Alphaproteobacteria	o__Rhizobiales	f__Hyphomicrobiaceae	g__Hyphomicrobium	0	0	0	0.00247617	0	0	0
14180	k__Bacteria	p__Firmicutes	c__Clostridia	o__Clostridiales	f__Peptostreptococcaceae	g__[Clostridium]	0	0	0	0	0	0	0.0179308
333782	k__Bacteria	p__Proteobacteria	c__Gammaproteobacteria	o__Pseudomonadales	f__Pseudomonadaceae	g__Pseudomonas	0.00245122	0	0	0	0	0	0
537516	k__Bacteria	p__Actinobacteria	c__Acidimicrobiia	o__Acidimicrobiales	f__C111	g__	0	0	0.00319662	0	0	0	0
4366316	k__Bacteria	p__Spirochaetes	c__MVP-15	o__PL-11B10	f__	g__	0.0343171	0	0	0	0	0	0
587789	k__Bacteria	p__Firmicutes	c__Clostridia	o__Clostridiales	f__Clostridiaceae	g__Clostridium	0	0.329435	0	0.220379	0.176673	0	7.11852
4340096	k__Archaea	p__Crenarchaeota	c__Thermoprotei	o__	f__	g__	0	0.0136452	0	0	0	0	0
330035	k__Bacteria	p__Firmicutes	c__Bacilli	o__Bacillales	f__Planococcaceae	g__Sporosarcina	0	0.00584795	0	0.00247617	0	0	0
2714750	k__Bacteria	p__Chloroflexi	c__Anaerolineae	o__Anaerolineales	f__Anaerolinaceae	g__	0.0147073	0.00194932	0.00213108	0.00990467	0.0203252	0	0
565199	k__Bacteria	p__Proteobacteria	c__Deltaproteobacteria	o__Syntrophobacterales	f__Syntrophaceae	g__	0	0.00194932	0	0	0	0	0
2334871	k__Bacteria	p__Firmicutes	c__Clostridia	o__Clostridiales	f__	g__	0	0.00779727	0	0.00990467	0.0218887	0	0
1141464	k__Archaea	p__Euryarchaeota	c__Methanomicrobia	o__Methanosarcinales	f__Methanosaetaceae	g__Methanosaeta	0.00490244	0.0214425	0.00745879	0	0.00312695	0	0.0179308
159741	k__Archaea	p__Euryarchaeota	c__Methanomicrobia	o__Methanosarcinales	f__Methanosarcinaceae	g__Methanomethylovorans	0.338268	0.354776	0.235485	0.163427	0.659787	0	0.0896539
559557	k__Bacteria	p__Firmicutes	c__Clostridia	o__Clostridiales	f__Clostridiaceae	g__Clostridium	0	0.00974659	0	0.00495233	0.0125078	0	0
186711	k__Bacteria	p__Bacteroidetes	c__Bacteroidia	o__Bacteroidales	f__Prevotellaceae	g__	0	0	0	0	0.0891182	0	0
898011	k__Bacteria	p__Proteobacteria	c__Gammaproteobacteria	o__Pseudomonadales	f__Pseudomonadaceae	g__Pseudomonas	0	0	0	0	0	0	0.0179308
663487	k__Bacteria	p__Proteobacteria	c__Deltaproteobacteria	o__Syntrophobacterales	f__Syntrophaceae	g__	0.154427	0.124756	0.0404906	0.0495233	0.0218887	0	0
992354	k__Bacteria	p__Actinobacteria	c__Actinobacteria	o__Actinomycetales	f__Propionibacteriaceae	g__Propionibacterium	0	0	0	0.00247617	0	0	0
1098473	k__Bacteria	p__Actinobacteria	c__Actinobacteria	o__Actinomycetales	f__Propionibacteriaceae	g__Propionibacterium	0	0.0896686	0	0.160951	0.11257	0	0
313193	k__Archaea	p__Euryarchaeota	c__Methanomicrobia	o__Methanomicrobiales	f__Methanoregulaceae	g__Methanolinea	0.00490244	0.00779727	0.00319662	0.00495233	0.00469043	0	0.0179308
693311	k__Archaea	p__Euryarchaeota	c__Methanomicrobia	o__Methanomicrobiales	f__Methanomicrobiaceae	g__Methanoplanus	0.00490244	0.0116959	0	0	0	0	0
711526	k__Bacteria	p__Actinobacteria	c__Actinobacteria	o__Actinomycetales	f__Micrococcaceae	g__	0	0	0.00106554	0.00990467	0	0	0
528129	k__Bacteria	p__Firmicutes	c__Clostridia	o__Clostridiales	f__Peptostreptococcaceae	g__	0	0	0	0	0	0	4.05236
1108638	k__Bacteria	p__Actinobacteria	c__Actinobacteria	o__Actinomycetales	f__Actinomycetaceae	g__Actinomyces	0	0	0	0.00247617	0.00156348	0	0
1123048	k__Bacteria	p__Firmicutes	c__Clostridia	o__Clostridiales	f__Eubacteriaceae	g__	0	0.00194932	0.013852	0	0	0	0
833502	k__Bacteria	p__Proteobacteria	c__Gammaproteobacteria	o__Pseudomonadales	f__Moraxellaceae	g__Acinetobacter	0	0	0.00106554	0	0	0	0
529233	k__Bacteria	p__Firmicutes	c__Bacilli	o__Lactobacillales	f__Streptococcaceae	g__Streptococcus	0	0.0194932	0.00426217	0.0346663	0	0	0
245648	k__Bacteria	p__Proteobacteria	c__Alphaproteobacteria	o__Rhodobacterales	f__Rhodobacteraceae	g__Paracoccus	0	0	0.00106554	0	0	0	0
992510	k__Bacteria	p__Proteobacteria	c__Alphaproteobacteria	o__Sphingomonadales	f__Sphingomonadaceae	g__Sphingomonas	0	0.0155945	0	0.0222855	0.0343965	0	0
581248	k__Bacteria	p__Proteobacteria	c__Alphaproteobacteria	o__Rhizobiales	f__Hyphomicrobiaceae	g__	0	0	0	0	0.00156348	0	0
267843	k__Bacteria	p__Proteobacteria	c__Gammaproteobacteria	o__Pseudomonadales	f__Pseudomonadaceae	g__Pseudomonas	0	0	0	0	0	0	0.0179308
110514	k__Bacteria	p__Cyanobacteria	c__Chloroplast	o__Streptophyta	f__	g__	0	0.00194932	0	0	0	0	0
4416707	k__Bacteria	p__Proteobacteria	c__Gammaproteobacteria	o__Xanthomonadales	f__Xanthomonadaceae	g__	0	0	0	0.00990467	0	0	0
774465	k__Bacteria	p__Proteobacteria	c__Gammaproteobacteria	o__Pseudomonadales	f__Pseudomonadaceae	g__Pseudomonas	0.0196098	0.00389864	0.013852	0.00247617	0.0156348	0	0.197239
359365	k__Bacteria	p__Proteobacteria	c__Deltaproteobacteria	o__Myxococcales	f__	g__	0	0.0292398	0	0	0	0	0
4409072	k__Archaea	p__Euryarchaeota	c__Methanomicrobia	o__Methanomicrobiales	f__Methanocorpusculaceae	g__Methanocalculus	0.00735366	0.0136452	0.00852433	0.014857	0.00156348	0	0.0358616
4312914	k__Archaea	p__Euryarchaeota	c__Methanobacteria	o__Methanobacteriales	f__WSA2	g__	0.0710854	0.0214425	0.0106554	0.0371425	0.0781739	0	0
4332263	k__Bacteria	p__OP9	c__	o__	f__	g__	0.188744	0.191033	0.160897	0.0792373	0.14853	0	0
4302587	k__Bacteria	p__Firmicutes	c__Bacilli	o__Lactobacillales	f__Streptococcaceae	g__Streptococcus	0	0	0.00106554	0	0	0	0
535847	k__Bacteria	p__Proteobacteria	c__Alphaproteobacteria	o__Rhodospirillales	f__Rhodospirillaceae	g__Novispirillum	0.352976	0.0955166	0.125734	0.250093	0.0813008	0	0
792497	k__Bacteria	p__Bacteroidetes	c__Bacteroidia	o__Bacteroidales	f__	g__	0.00980488	0.0292398	0.0191797	0.0544757	0.0984991	0	0
394796	k__Bacteria	p__Proteobacteria	c__Gammaproteobacteria	o__Pseudomonadales	f__Pseudomonadaceae	g__Pseudomonas	0.0490244	0.00584795	0.0234419	0	0	0	0
273239	k__Bacteria	p__Proteobacteria	c__Gammaproteobacteria	o__Pseudomonadales	f__Pseudomonadaceae	g__	0	0	0	0	0	0	0.0179308
250586	k__Bacteria	p__Proteobacteria	c__Gammaproteobacteria	o__Pseudomonadales	f__Pseudomonadaceae	g__	0	0	0	0	0	0	0.0717231
286874	k__Bacteria	p__Proteobacteria	c__Betaproteobacteria	o__Burkholderiales	f__Comamonadaceae	g__Roseateles	0	0.00389864	0.00213108	0.00495233	0.0140713	0	0
832675	k__Bacteria	p__Firmicutes	c__Clostridia	o__Clostridiales	f__[Acidaminobacteraceae]	g__	0	0	0	0	0	0	0.0179308
266558	k__Bacteria	p__Firmicutes	c__Bacilli	o__Lactobacillales	f__Carnobacteriaceae	g__Trichococcus	0	0.08577	0	0.750279	0.0234522	0	0
168583	k__Bacteria	p__Firmicutes	c__Bacilli	o__Lactobacillales	f__Streptococcaceae	g__Streptococcus	0	0	0	0.00247617	0	0	0
524724	k__Bacteria	p__Proteobacteria	c__Gammaproteobacteria	o__Oceanospirillales	f__Halomonadaceae	g__Halomonas	0	0	0.00852433	0	0	0	0
4376905	k__Bacteria	p__Firmicutes	c__Bacilli	o__Gemellales	f__Gemellaceae	g__Gemella	0	0.00974659	0.00426217	0	0	0	0
4313650	k__Bacteria	p__Proteobacteria	c__Betaproteobacteria	o__Burkholderiales	f__Oxalobacteraceae	g__	0	0.00194932	0	0.00247617	0	0	0
148041	k__Bacteria	p__Proteobacteria	c__Deltaproteobacteria	o__Syntrophobacterales	f__Syntrophorhabdaceae	g__	0	0	0	0	0.00156348	0	0
589233	k__Bacteria	p__Proteobacteria	c__Deltaproteobacteria	o__Myxococcales	f__	g__	0	0.00974659	0	0	0	0	0
140059	k__Bacteria	p__Proteobacteria	c__Deltaproteobacteria	o__Desulfovibrionales	f__Desulfovibrionaceae	g__Desulfovibrio	0.0245122	0	0	0	0	0	0
326605	k__Bacteria	p__Proteobacteria	c__Gammaproteobacteria	o__Pseudomonadales	f__Pseudomonadaceae	g__	0	0	0	0	0	0	0.197239
581555	k__Bacteria	p__Chloroflexi	c__Anaerolineae	o__Anaerolineales	f__Anaerolinaceae	g__WCHB1-05	0.0171585	0.0526316	0.00106554	0	0.0109443	0	0
615608	k__Bacteria	p__SBR1093	c__VHS-B5-50	o__	f__	g__	0	0.00194932	0	0	0	0	0
672695	k__Bacteria	p__Proteobacteria	c__Betaproteobacteria	o__Burkholderiales	f__Comamonadaceae	g__	0	0.00194932	0	0	0	0	0
1066410	k__Bacteria	p__Actinobacteria	c__Actinobacteria	o__Actinomycetales	f__Actinomycetaceae	g__Actinomyces	0	0.0136452	0.00958987	0.0346663	0.0297061	0	0
784415	k__Bacteria	p__Proteobacteria	c__Betaproteobacteria	o__Burkholderiales	f__Burkholderiaceae	g__Salinispora	0	0	0	0	0.00156348	0	0
593384	k__Bacteria	p__Proteobacteria	c__Betaproteobacteria	o__Burkholderiales	f__Oxalobacteraceae	g__	0	0.00584795	0	0	0	0	0
4303981	k__Bacteria	p__Firmicutes	c__Bacilli	o__Lactobacillales	f__Aerococcaceae	g__Facklamia	0	0.0155945	0	0	0	0	0
182418	k__Bacteria	p__Proteobacteria	c__Gammaproteobacteria	o__Pseudomonadales	f__Pseudomonadaceae	g__Pseudomonas	0	0	0	0.00247617	0	0	0
4614	k__Bacteria	p__Proteobacteria	c__Alphaproteobacteria	o__Rhizobiales	f__Hyphomicrobiaceae	g__Pedomicrobium	0.00980488	0.00974659	0.00745879	0.0222855	0.0672295	0	0
323098	k__Bacteria	p__Thermotogae	c__Thermotogae	o__Thermotogales	f__Thermotogaceae	g__Fervidobacterium	0.00245122	0	0	0	0	0	0
528484	k__Bacteria	p__Proteobacteria	c__Alphaproteobacteria	o__Rhodobacterales	f__Rhodobacteraceae	g__	0	0	0.00106554	0	0	0	0
558628	k__Bacteria	p__Proteobacteria	c__Betaproteobacteria	o__Burkholderiales	f__Oxalobacteraceae	g__	0	0	0.00426217	0	0	0	0
1143645	k__Bacteria	p__Proteobacteria	c__Alphaproteobacteria	o__Sphingomonadales	f__Sphingomonadaceae	g__Sphingomonas	0	0.00194932	0	0.00247617	0	0	0
2295957	k__Bacteria	p__Proteobacteria	c__Gammaproteobacteria	o__Pseudomonadales	f__Pseudomonadaceae	g__Pseudomonas	0	0	0	0.00247617	0	0	0
615514	k__Bacteria	p__Proteobacteria	c__Alphaproteobacteria	o__Rhizobiales	f__Methylobacteriaceae	g__	0.00490244	0.00194932	0.00319662	0.00247617	0.0281426	0	0
550451	k__Bacteria	p__Spirochaetes	c__[Leptospirae]	o__[Leptospirales]	f__Sediment-4	g__SJA-88	0	0	0.00639325	0	0	0	0
422220	k__Bacteria	p__Actinobacteria	c__Actinobacteria	o__Actinomycetales	f__Gordoniaceae	g__Gordonia	0	0.00194932	0	0	0	0	0
928776	k__Bacteria	p__Proteobacteria	c__Gammaproteobacteria	o__Pseudomonadales	f__Moraxellaceae	g__Acinetobacter	0	0.00194932	0	0	0	0	0
152462	k__Bacteria	p__Proteobacteria	c__Alphaproteobacteria	o__Rhizobiales	f__Bradyrhizobiaceae	g__Bradyrhizobium	0	0	0	0	0.00156348	0	0
4460914	k__Bacteria	p__Fusobacteria	c__Fusobacteriia	o__Fusobacteriales	f__Leptotrichiaceae	g__Leptotrichia	0	0.00584795	0	0	0	0	0
218650	k__Bacteria	p__Bacteroidetes	c__Bacteroidia	o__Bacteroidales	f__Porphyromonadaceae	g__	0	0.00194932	0	0	0	0	0
571728	k__Archaea	p__Euryarchaeota	c__Methanomicrobia	o__Methanomicrobiales	f__Methanoregulaceae	g__Methanolinea	0	0.00974659	0	0.00990467	0.00938086	0	0.107585
585869	k__Bacteria	p__Firmicutes	c__Clostridia	o__Clostridiales	f__Clostridiaceae	g__Clostridium	0	0.00389864	0	0	0.00156348	0	0.0358616
983889	k__Bacteria	p__Proteobacteria	c__Gammaproteobacteria	o__Legionellales	f__Legionellaceae	g__Tatlockia	0	0	0	0	0.00312695	0	0
245916	k__Bacteria	p__Firmicutes	c__Bacilli	o__Lactobacillales	f__Streptococcaceae	g__Streptococcus	0.00245122	0	0	0	0	0	0
358781	k__Bacteria	p__Firmicutes	c__Clostridia	o__Clostridiales	f__Ruminococcaceae	g__	0	0	0	0.00247617	0	0	0
235630	k__Bacteria	p__Proteobacteria	c__Gammaproteobacteria	o__Methylococcales	f__Methylococcaceae	g__Methylomicrobium	0.00245122	0	0	0	0	0	0
554336	k__Bacteria	p__Bacteroidetes	c__Bacteroidia	o__Bacteroidales	f__	g__	0	0.00974659	0.025573	0	0	0	0
251605	k__Bacteria	p__Proteobacteria	c__Gammaproteobacteria	o__Pseudomonadales	f__Pseudomonadaceae	g__Pseudomonas	0.00735366	0.00974659	0.00319662	0.0074285	0.00312695	0	0
128382	k__Bacteria	p__Firmicutes	c__Clostridia	o__Clostridiales	f__Veillonellaceae	g__Dialister	0	0	0.00426217	0	0	0	0
1097208	k__Bacteria	p__Firmicutes	c__Bacilli	o__Bacillales	f__Staphylococcaceae	g__Staphylococcus	0	0	0	0.00247617	0.00156348	0	0
334784	k__Bacteria	p__Firmicutes	c__Clostridia	o__Clostridiales	f__Syntrophomonadaceae	g__Syntrophomonas	0	0.00584795	0	0	0	0	0
821623	k__Bacteria	p__Cyanobacteria	c__Chloroplast	o__Streptophyta	f__	g__	0	0.00974659	0.0404906	0	0	0	0
2326552	k__Bacteria	p__Proteobacteria	c__Betaproteobacteria	o__Burkholderiales	f__Oxalobacteraceae	g__	0	0.00194932	0	0	0	0	0
222184	k__Bacteria	p__Proteobacteria	c__Gammaproteobacteria	o__Pseudomonadales	f__Pseudomonadaceae	g__Pseudomonas	0	0	0	0	0	0	0.0358616
254031	k__Bacteria	p__Proteobacteria	c__Betaproteobacteria	o__Burkholderiales	f__Burkholderiaceae	g__Burkholderia	0	0.00194932	0	0	0	0	0
4394374	k__Bacteria	p__Firmicutes	c__Clostridia	o__Clostridiales	f__Gracilibacteraceae	g__	0	0.00194932	0	0	0	0	0
567055	k__Bacteria	p__Cyanobacteria	c__Synechococcophycideae	o__Pseudanabaenales	f__Pseudanabaenaceae	g__	0	0	0.00426217	0.044571	0	0	0
762092	k__Bacteria	p__Synergistetes	c__Synergistia	o__Synergistales	f__Thermovirgaceae	g__	0	0.00584795	0	0	0	0	0
547696	k__Bacteria	p__Bacteroidetes	c__Bacteroidia	o__Bacteroidales	f__Porphyromonadaceae	g__	0.00490244	0.00974659	0	0.00247617	0	0	0
137866	k__Bacteria	p__Chloroflexi	c__Thermomicrobia	o__JG30-KF-CM45	f__	g__	0	0.0136452	0	0	0	0	0
826836	k__Bacteria	p__Proteobacteria	c__Deltaproteobacteria	o__Desulfobacterales	f__Desulfobulbaceae	g__Desulfobulbus	0	0	0	0	0	0	0.0179308
203106	k__Bacteria	p__WS6	c__SC72	o__WCHB1-15	f__	g__	0	0	0.00106554	0	0	0	0
60329	k__Bacteria	p__Proteobacteria	c__Gammaproteobacteria	o__Pseudomonadales	f__Pseudomonadaceae	g__Pseudomonas	0	0	0	0	0	0	0.0179308
538962	k__Bacteria	p__Spirochaetes	c__Spirochaetes	o__Sphaerochaetales	f__Sphaerochaetaceae	g__Sphaerochaeta	0	0.00194932	0	0.00247617	0.0109443	0	0
827364	k__Bacteria	p__Chloroflexi	c__Anaerolineae	o__Anaerolineales	f__Anaerolinaceae	g__T78	0	0.00194932	0	0	0.00312695	0	0
1049387	k__Bacteria	p__Proteobacteria	c__Gammaproteobacteria	o__Xanthomonadales	f__Xanthomonadaceae	g__Pseudoxanthomonas	0	0	0	0.00247617	0	0	0
906905	k__Bacteria	p__Proteobacteria	c__Alphaproteobacteria	o__Sphingomonadales	f__Sphingomonadaceae	g__Sphingomonas	0	0	0	0	0	0	0.0179308
48692	k__Bacteria	p__Synergistetes	c__Synergistia	o__Synergistales	f__Thermovirgaceae	g__	0.1005	0.08577	0.0490149	0.108951	0.0203252	0	0.0179308
106667	k__Bacteria	p__OP11	c__WCHB1-64	o__d153	f__	g__	0	0	0.00106554	0	0	0	0.0358616
219369	k__Bacteria	p__Proteobacteria	c__Deltaproteobacteria	o__Myxococcales	f__	g__	0.00245122	0.00584795	0	0.0222855	0.0484678	0	0
4368207	k__Bacteria	p__Proteobacteria	c__Gammaproteobacteria	o__Chromatiales	f__Ectothiorhodospiraceae	g__	0	0.00779727	0	0.0346663	0	0	0
660055	k__Bacteria	p__Deferribacteres	c__Deferribacteres	o__Deferribacterales	f__Deferribacteraceae	g__Geovibrio	0.0367683	0.0331384	0.0287696	0.175808	0	0	0
107596	k__Archaea	p__Euryarchaeota	c__Methanomicrobia	o__Methanosarcinales	f__Methanosaetaceae	g__Methanosaeta	0.00245122	0	0	0	0	0	0
795096	k__Bacteria	p__Proteobacteria	c__Alphaproteobacteria	o__Rhizobiales	f__Phyllobacteriaceae	g__Mesorhizobium	0	0	0.00426217	0	0	0	0
820243	k__Bacteria	p__Proteobacteria	c__Deltaproteobacteria	o__Syntrophobacterales	f__Syntrophaceae	g__	0	0	0	0	0.00156348	0	0
249493	k__Bacteria	p__Proteobacteria	c__Alphaproteobacteria	o__Sphingomonadales	f__Sphingomonadaceae	g__Sphingomonas	0.00980488	0.0233918	0.0127865	0.0569518	0.126642	0	0
1129305	k__Bacteria	p__Tenericutes	c__Mollicutes	o__Acholeplasmatales	f__Acholeplasmataceae	g__Acholeplasma	0	0.00779727	0	0.0346663	0	0	0
2052087	k__Bacteria	p__Proteobacteria	c__Deltaproteobacteria	o__Syntrophobacterales	f__Syntrophaceae	g__	0	0	0.00106554	0	0	0	0
654307	k__Bacteria	p__Firmicutes	c__Clostridia	o__Clostridiales	f__[Tissierellaceae]	g__Peptoniphilus	0	0.00779727	0	0	0	0	0
4314062	k__Bacteria	p__Bacteroidetes	c__Bacteroidia	o__Bacteroidales	f__	g__	0.00980488	0.0233918	0.00426217	0.0495233	0.00312695	0	0
779327	k__Bacteria	p__Proteobacteria	c__Deltaproteobacteria	o__Desulfobacterales	f__Desulfobacteraceae	g__Desulfococcus	0	0	0	0	0.00156348	0	0
695642	k__Bacteria	p__WS1	c__	o__	f__	g__	0	0.00389864	0	0	0	0	0
299151	k__Bacteria	p__Firmicutes	c__Bacilli	o__Lactobacillales	f__Streptococcaceae	g__Streptococcus	0	0	0	0.00247617	0	0	0
1141679	k__Bacteria	p__OP9	c__JS1	o__BA021	f__	g__	0.00980488	0.0253411	0.00319662	0.0321902	0.00625391	0	0.0358616
3319380	k__Bacteria	p__Actinobacteria	c__Actinobacteria	o__Actinomycetales	f__Nocardioidaceae	g__	0	0.00194932	0	0	0	0	0
565564	k__Bacteria	p__Chloroflexi	c__Anaerolineae	o__envOPS12	f__	g__	0	0	0.00106554	0	0	0	0
508908	k__Bacteria	p__Proteobacteria	c__Betaproteobacteria	o__Rhodocyclales	f__Rhodocyclaceae	g__Thauera	0	0.00389864	0	0	0.0203252	0	0.0717231
329648	k__Archaea	p__Euryarchaeota	c__Thermoplasmata	o__E2	f__[Methanomassiliicoccaceae]	g__	0.0269634	0.00974659	0.00958987	0.0544757	0	0	0.0179308
794236	k__Archaea	p__Euryarchaeota	c__Methanomicrobia	o__Methanosarcinales	f__Methanosaetaceae	g__Methanosaeta	0	0.00194932	0	0	0	0	0
917351	k__Bacteria	p__Firmicutes	c__Bacilli	o__Bacillales	f__Staphylococcaceae	g__Staphylococcus	0	0.00194932	0	0	0	0	0
583211	k__Bacteria	p__Bacteroidetes	c__Bacteroidia	o__Bacteroidales	f__	g__	0.0171585	0	0	0	0.00938086	0	0
518865	k__Bacteria	p__Fusobacteria	c__Fusobacteriia	o__Fusobacteriales	f__Fusobacteriaceae	g__Fusobacterium	0	0.00194932	0	0	0	0	0
549756	k__Bacteria	p__Firmicutes	c__Bacilli	o__Lactobacillales	f__Lactobacillaceae	g__Lactobacillus	0	0	0	0	0.0109443	0	0
549206	k__Bacteria	p__Planctomycetes	c__Phycisphaerae	o__Pla1	f__	g__	0	0.00194932	0	0	0	0	0
77438	k__Bacteria	p__Thermotogae	c__Thermotogae	o__Thermotogales	f__Thermotogaceae	g__Kosmotoga	0	0.00194932	0.00319662	0	0	0	0
574039	k__Bacteria	p__Bacteroidetes	c__Flavobacteriia	o__Flavobacteriales	f__Flavobacteriaceae	g__Flavobacterium	0	0	0	0	0.00156348	0	0
322545	k__Bacteria	p__Spirochaetes	c__Spirochaetes	o__Sphaerochaetales	f__Sphaerochaetaceae	g__	0	0.0116959	0.00106554	0	0.0140713	0	0
154604	k__Bacteria	p__Proteobacteria	c__Gammaproteobacteria	o__Xanthomonadales	f__Sinobacteraceae	g__	0.215707	0.0448343	0.0564737	0.341711	0.47217	0	0
1090059	k__Bacteria	p__Firmicutes	c__Bacilli	o__Lactobacillales	f__Carnobacteriaceae	g__Granulicatella	0	0.0116959	0	0.00495233	0.00156348	0	0
998905	k__Bacteria	p__Proteobacteria	c__Alphaproteobacteria	o__Caulobacterales	f__Caulobacteraceae	g__Mycoplana	0	0.00194932	0.0106554	0.0074285	0.00938086	0	0
557211	k__Bacteria	p__Cyanobacteria	c__Synechococcophycideae	o__Synechococcales	f__Synechococcaceae	g__Synechococcus	0	0	0	0	0.00312695	0	0
353494	k__Bacteria	p__Bacteroidetes	c__[Saprospirae]	o__[Saprospirales]	f__Chitinophagaceae	g__Niastella	0	0.00194932	0	0.00495233	0.00625391	0	0
550937	k__Bacteria	p__Chloroflexi	c__Gitt-GS-136	o__	f__	g__	0	0	0.00426217	0	0	0	0
811104	k__Bacteria	p__Chloroflexi	c__Anaerolineae	o__	f__	g__	0.00245122	0.00779727	0.0170487	0	0.0234522	0	0
66945	k__Bacteria	p__Chloroflexi	c__Anaerolineae	o__	f__	g__	0	0.00779727	0	0	0.00312695	0	0
721526	k__Bacteria	p__Firmicutes	c__Bacilli	o__Lactobacillales	f__Aerococcaceae	g__Aerococcus	0	0	0	0	0.00156348	0	0
2094567	k__Bacteria	p__Firmicutes	c__Clostridia	o__Clostridiales	f__Clostridiaceae	g__Clostridium	0	0.0214425	0.0127865	0	0.0906817	0	0
4432795	k__Bacteria	p__Proteobacteria	c__Gammaproteobacteria	o__Pseudomonadales	f__Pseudomonadaceae	g__Pseudomonas	0.00245122	0	0.00106554	0	0	0	0
199647	k__Bacteria	p__Proteobacteria	c__Gammaproteobacteria	o__Pseudomonadales	f__Pseudomonadaceae	g__Pseudomonas	0	0	0	0	0	0	0.0179308
792796	k__Bacteria	p__Proteobacteria	c__Betaproteobacteria	o__Hydrogenophilales	f__Hydrogenophilaceae	g__Thiobacillus	0	0	0	0.00247617	0.0109443	0	0
45827	k__Bacteria	p__Proteobacteria	c__Alphaproteobacteria	o__Rhizobiales	f__Bradyrhizobiaceae	g__Bradyrhizobium	0	0	0	0	0.00156348	0	0
123077	k__Bacteria	p__Actinobacteria	c__Thermoleophilia	o__Gaiellales	f__Gaiellaceae	g__	0	0.00194932	0	0	0	0	0
621303	k__Bacteria	p__Proteobacteria	c__Alphaproteobacteria	o__Rhizobiales	f__Hyphomicrobiaceae	g__Pannonibacter	0	0	0	0.0198093	0	0	0
180489	k__Bacteria	p__Firmicutes	c__Clostridia	o__Clostridiales	f__Clostridiaceae	g__Proteiniclasticum	0	0	0	0.00247617	0.00156348	0	0
242584	k__Bacteria	p__Proteobacteria	c__Deltaproteobacteria	o__Desulfovibrionales	f__Desulfovibrionaceae	g__Desulfovibrio	0.0882439	0.037037	0.011721	0	0	0	0
573413	k__Bacteria	p__Proteobacteria	c__Alphaproteobacteria	o__Sphingomonadales	f__Sphingomonadaceae	g__Sphingomonas	0	0	0	0.00247617	0	0	0
561537	k__Bacteria	p__Firmicutes	c__Clostridia	o__Clostridiales	f__Veillonellaceae	g__Veillonella	0	0.00194932	0.00106554	0	0	0	0
4421303	k__Bacteria	p__Bacteroidetes	c__Bacteroidia	o__Bacteroidales	f__	g__	0	0	0	0	0.00156348	0	0
342724	k__Bacteria	p__Proteobacteria	c__Gammaproteobacteria	o__Xanthomonadales	f__Xanthomonadaceae	g__	0	0	0	0	0.00156348	0	0
4380154	k__Bacteria	p__Firmicutes	c__Bacilli	o__Bacillales	f__Planococcaceae	g__Paenisporosarcina	0	0	0	0.00247617	0	0	0
2717580	k__Bacteria	p__OP9	c__JS1	o__SB-45	f__	g__	0.00245122	0.0175439	0	0.0074285	0.00312695	0	0
174004	k__Bacteria	p__Bacteroidetes	c__Bacteroidia	o__Bacteroidales	f__S24-7	g__	0	0	0	0	0.00156348	0	0
471159	k__Bacteria	p__Firmicutes	c__Clostridia	o__Clostridiales	f__[Tissierellaceae]	g__Anaerococcus	0	0	0.00532771	0	0	0	0
815159	k__Bacteria	p__WS6	c__SC72	o__WCHB1-15	f__	g__	0	0.00194932	0.0106554	0	0	0	0
1040645	k__Bacteria	p__Proteobacteria	c__Gammaproteobacteria	o__Alteromonadales	f__Alteromonadaceae	g__Marinobacter	0	0	0	0	0	0	0.0179308
245457	k__Bacteria	p__Firmicutes	c__Clostridia	o__SHA-98	f__	g__	0	0	0	0.00247617	0	0	0
1139687	k__Bacteria	p__Bacteroidetes	c__Flavobacteriia	o__Flavobacteriales	f__[Weeksellaceae]	g__Chryseobacterium	0	0	0	0	0.00156348	0	0
833731	k__Bacteria	p__Proteobacteria	c__Gammaproteobacteria	o__Enterobacteriales	f__Enterobacteriaceae	g__Klebsiella	0.00490244	0	0	0	0	0	0
543857	k__Bacteria	p__Firmicutes	c__Clostridia	o__Clostridiales	f__[Mogibacteriaceae]	g__Anaerovorax	0	0.00389864	0.00106554	0	0	0	0
322136	k__Bacteria	p__Firmicutes	c__Bacilli	o__Bacillales	f__Bacillaceae	g__Bacillus	0.00245122	0.20078	0	0	0	0	0
811257	k__Bacteria	p__Proteobacteria	c__Alphaproteobacteria	o__Caulobacterales	f__Caulobacteraceae	g__Caulobacter	0	0.00389864	0.00106554	0.0123808	0.00469043	0	0
4409069	k__Archaea	p__Euryarchaeota	c__Methanomicrobia	o__Methanomicrobiales	f__Methanomicrobiaceae	g__Methanoculleus	0.00980488	0.00974659	0	0	0	0	0
283765	k__Bacteria	p__Actinobacteria	c__Actinobacteria	o__Actinomycetales	f__Micrococcaceae	g__Kocuria	0.0416708	0.08577	0.0543426	0.18076	0.306442	0	0
1123141	k__Bacteria	p__OP9	c__JS1	o__BA021	f__	g__	0.1005	0.0760234	0.0404906	0.0247617	0.0297061	0	0.0358616
511649	k__Bacteria	p__Proteobacteria	c__Betaproteobacteria	o__Rhodocyclales	f__Rhodocyclaceae	g__Z-35	0.654476	0.267057	0.159831	0.245141	0.0297061	0	0
4393776	k__Archaea	p__Euryarchaeota	c__Methanomicrobia	o__Methanomicrobiales	f__Methanoregulaceae	g__Candidatus Methanoregula	0.0416708	0.111111	0.0362284	0.0346663	0.0171982	0	0
151523	k__Bacteria	p__Actinobacteria	c__Actinobacteria	o__Actinomycetales	f__	g__	0	0	0.00106554	0	0	0	0
558953	k__Bacteria	p__Actinobacteria	c__Actinobacteria	o__Actinomycetales	f__Gordoniaceae	g__Gordonia	0	0	0	0	0.00156348	0	0
206513	k__Bacteria	p__Firmicutes	c__Clostridia	o__Clostridiales	f__Ruminococcaceae	g__Oscillospira	0	0	0	0	0	0	0.0179308
279716	k__Bacteria	p__Firmicutes	c__Clostridia	o__Clostridiales	f__	g__	0.12011	0.0916179	0.116144	0.0668565	0.257974	0	0
223370	k__Bacteria	p__Proteobacteria	c__Gammaproteobacteria	o__Legionellales	f__Legionellaceae	g__	0	0	0	0	0.00156348	0	0
988385	k__Bacteria	p__Bacteroidetes	c__Flavobacteriia	o__Flavobacteriales	f__Flavobacteriaceae	g__Flavobacterium	0.00245122	0	0	0	0	0	0
282561	k__Bacteria	p__Proteobacteria	c__Alphaproteobacteria	o__Sphingomonadales	f__Sphingomonadaceae	g__Sphingomonas	0	0.00389864	0	0	0	0	0
172436	k__Bacteria	p__Acidobacteria	c__[Chloracidobacteria]	o__RB41	f__	g__	0	0	0	0.00247617	0	0	0
1134896	k__Bacteria	p__Actinobacteria	c__Actinobacteria	o__Actinomycetales	f__Brevibacteriaceae	g__Brevibacterium	0	0	0	0.0321902	0	0	0
414568	k__Bacteria	p__Proteobacteria	c__Gammaproteobacteria	o__Pseudomonadales	f__Pseudomonadaceae	g__Pseudomonas	0	0	0	0	0	0	0.0179308
1107302	k__Bacteria	p__Planctomycetes	c__Planctomycetia	o__Planctomycetales	f__Planctomycetaceae	g__Planctomyces	0.00245122	0	0	0	0	0	0
839585	k__Bacteria	p__Proteobacteria	c__Deltaproteobacteria	o__Syntrophobacterales	f__Syntrophaceae	g__	0	0.0175439	0	0	0.0297061	0	0.0179308
4387230	k__Bacteria	p__Chloroflexi	c__Anaerolineae	o__	f__	g__	0	0	0.00106554	0	0	0	0
103247	k__Archaea	p__Euryarchaeota	c__Methanomicrobia	o__Methanosarcinales	f__Methanosaetaceae	g__Methanosaeta	0	0	0	0	0.00625391	0	0
5808	k__Bacteria	p__Proteobacteria	c__Alphaproteobacteria	o__Rhodobacterales	f__Rhodobacteraceae	g__Amaricoccus	0.00245122	0	0.0106554	0	0	0	0
576477	k__Bacteria	p__Armatimonadetes	c__SJA-176	o__RB046	f__	g__	0	0	0	0	0.03596	0	0
276657	k__Bacteria	p__Firmicutes	c__Bacilli	o__Bacillales	f__Bacillaceae	g__Bacillus	0	0.00194932	0	0	0	0	0
3989538	k__Bacteria	p__Bacteroidetes	c__Bacteroidia	o__Bacteroidales	f__Bacteroidaceae	g__Bacteroides	0	0	0	0	0	0	0.0717231
281260	k__Bacteria	p__Bacteroidetes	c__Bacteroidia	o__Bacteroidales	f__	g__	0	0	0	0	0.00156348	0	0
860073	k__Bacteria	p__Proteobacteria	c__Alphaproteobacteria	o__Rhizobiales	f__Hyphomicrobiaceae	g__Devosia	0	0	0	0.00247617	0	0	0
697479	k__Bacteria	p__Proteobacteria	c__Betaproteobacteria	o__Burkholderiales	f__Comamonadaceae	g__Tepidimonas	0	0.0214425	0	0	0	0	0
548989	k__Bacteria	p__Proteobacteria	c__Gammaproteobacteria	o__Oceanospirillales	f__Oceanospirillaceae	g__	0	0.00194932	0	0.0074285	0	0	0
261405	k__Bacteria	p__Firmicutes	c__Clostridia	o__Clostridiales	f__[Tissierellaceae]	g__Tissierella_Soehngenia	0	0.0350877	0.0106554	0	0	0	0
617073	k__Archaea	p__Euryarchaeota	c__Methanomicrobia	o__Methanosarcinales	f__Methanosaetaceae	g__Methanosaeta	0	0.0818713	0.00106554	0.074285	0.0469043	0	3.37099
572359	k__Bacteria	p__Proteobacteria	c__Gammaproteobacteria	o__Thiotrichales	f__Piscirickettsiaceae	g__	0	0	0	0.0321902	0	0	0
889025	k__Bacteria	p__Proteobacteria	c__Gammaproteobacteria	o__Pseudomonadales	f__Moraxellaceae	g__Acinetobacter	0	0	0	0	0.00781739	0	0
586655	k__Bacteria	p__Proteobacteria	c__Deltaproteobacteria	o__Desulfuromonadales	f__Geobacteraceae	g__Geobacter	0.00980488	0.00779727	0.0106554	0	0	0	0.125516
813575	k__Bacteria	p__Proteobacteria	c__Betaproteobacteria	o__Burkholderiales	f__Comamonadaceae	g__Methylibium	0	0	0	0	0.00156348	0	0
593803	k__Bacteria	p__Firmicutes	c__Bacilli	o__Lactobacillales	f__Streptococcaceae	g__Streptococcus	0	0.0350877	0	0	0	0	0
93000	k__Bacteria	p__Bacteroidetes	c__Bacteroidia	o__Bacteroidales	f__[Paraprevotellaceae]	g__[Prevotella]	0	0	0	0	0.00156348	0	0
227285	k__Bacteria	p__Bacteroidetes	c__Bacteroidia	o__Bacteroidales	f__Prevotellaceae	g__Prevotella	0	0	0.00532771	0	0	0	0
937813	k__Bacteria	p__Firmicutes	c__Clostridia	o__Clostridiales	f__[Tissierellaceae]	g__Anaerococcus	0	0.00389864	0	0	0	0	0
550484	k__Bacteria	p__Proteobacteria	c__Betaproteobacteria	o__Rhodocyclales	f__Rhodocyclaceae	g__Thauera	0	0	0	0	0.00469043	0	0
542066	k__Bacteria	p__Actinobacteria	c__Actinobacteria	o__Actinomycetales	f__	g__	0	0	0	0.00495233	0	0	0
771828	k__Bacteria	p__Proteobacteria	c__Alphaproteobacteria	o__Rhodobacterales	f__Rhodobacteraceae	g__	0	0	0.00213108	0	0	0	0
539915	k__Bacteria	p__Proteobacteria	c__Betaproteobacteria	o__Burkholderiales	f__Oxalobacteraceae	g__	0	0.037037	0	0.230284	0	0	0
128390	k__Bacteria	p__Actinobacteria	c__Actinobacteria	o__Actinomycetales	f__Corynebacteriaceae	g__Corynebacterium	0.00980488	0.0155945	0.0181142	0.0668565	0.03596	0	0
2283862	k__Bacteria	p__Firmicutes	c__Clostridia	o__Clostridiales	f__Veillonellaceae	g__Dialister	0	0.00779727	0	0	0	0	0
544847	k__Bacteria	p__Proteobacteria	c__Gammaproteobacteria	o__Xanthomonadales	f__Xanthomonadaceae	g__	0	0.00194932	0	0	0.00156348	0	0.0358616
4455183	k__Bacteria	p__Firmicutes	c__Clostridia	o__Clostridiales	f__Veillonellaceae	g__Selenomonas	0	0.00779727	0	0	0	0	0
614814	k__Bacteria	p__Firmicutes	c__Bacilli	o__Bacillales	f__	g__	0	0	0.0106554	0	0	0	0
801612	k__Bacteria	p__Actinobacteria	c__Actinobacteria	o__Actinomycetales	f__Intrasporangiaceae	g__	0	0	0	0.00247617	0	0	0
805996	k__Bacteria	p__Actinobacteria	c__OPB41	o__	f__	g__	0.00980488	0.0116959	0.0277041	0.0247617	0.0641026	0	0
2707	k__Bacteria	p__Chloroflexi	c__Anaerolineae	o__Anaerolineales	f__Anaerolinaceae	g__SHD-231	0.00980488	0.00389864	0	0	0	0	0
1135387	k__Bacteria	p__Verrucomicrobia	c__[Pedosphaerae]	o__[Pedosphaerales]	f__Ellin515	g__	0	0	0	0.00247617	0	0	0
4312339	k__Bacteria	p__Firmicutes	c__Bacilli	o__Lactobacillales	f__Streptococcaceae	g__Streptococcus	0	0	0	0.00247617	0	0	0
249556	k__Bacteria	p__Proteobacteria	c__Gammaproteobacteria	o__Pseudomonadales	f__Pseudomonadaceae	g__Pseudomonas	0	0.0116959	0.00213108	0.00990467	0.00156348	0	0
4371572	k__Bacteria	p__Actinobacteria	c__Actinobacteria	o__Actinomycetales	f__Gordoniaceae	g__Gordonia	0	0.0155945	0.0298352	0.014857	0.0203252	0	0
1105228	k__Bacteria	p__Proteobacteria	c__Deltaproteobacteria	o__Syntrophobacterales	f__Syntrophaceae	g__	0.0171585	0.00779727	0	0	0	0	0
102505	k__Archaea	p__Euryarchaeota	c__Methanomicrobia	o__Methanosarcinales	f__Methanosaetaceae	g__Methanosaeta	0.0269634	0.00974659	0.00532771	0.00247617	0.00781739	0	0
571020	k__Bacteria	p__WS1	c__	o__	f__	g__	0	0.00194932	0	0	0	0	0
10758	k__Bacteria	p__Proteobacteria	c__Deltaproteobacteria	o__Syntrophobacterales	f__Syntrophobacteraceae	g__Syntrophobacter	0.00735366	0	0	0	0	0	0
588637	k__Bacteria	p__Proteobacteria	c__Gammaproteobacteria	o__Oceanospirillales	f__SUP05	g__	0	0	0	0	0	0	0.0537924
190563	k__Bacteria	p__Firmicutes	c__Bacilli	o__Bacillales	f__Bacillaceae	g__Bacillus	0	0.00194932	0	0	0	0	0
204874	k__Bacteria	p__Planctomycetes	c__Planctomycetia	o__Pirellulales	f__Pirellulaceae	g__A17	0	0	0	0	0.00156348	0	0
210610	k__Archaea	p__Euryarchaeota	c__Methanomicrobia	o__YC-E6	f__	g__	0	0	0.00319662	0	0	0	0
4302443	k__Bacteria	p__Proteobacteria	c__Deltaproteobacteria	o__Desulfuromonadales	f__Geobacteraceae	g__	0.0122561	0.0116959	0.0234419	0.00495233	0.00938086	0	0
272647	k__Bacteria	p__OP9	c__OPB46	o__SHA-1	f__	g__	0	0.00974659	0	0	0.0109443	0	0.0179308
1552979	k__Bacteria	p__Proteobacteria	c__Gammaproteobacteria	o__Xanthomonadales	f__Xanthomonadaceae	g__Luteimonas	0	0	0	0.00247617	0	0	0
808486	k__Bacteria	p__Proteobacteria	c__Gammaproteobacteria	o__Enterobacteriales	f__Enterobacteriaceae	g__Serratia	0	0	0	0	0.00156348	0	0
931533	k__Bacteria	p__OP3	c__koll11	o__GIF10	f__	g__	0.0196098	0.0136452	0.00426217	0.00247617	0	0	0
197537	k__Bacteria	p__Bacteroidetes	c__Bacteroidia	o__Bacteroidales	f__Bacteroidaceae	g__Bacteroides	0	0	0.00532771	0	0	0	0
2355543	k__Bacteria	p__Firmicutes	c__Clostridia	o__Clostridiales	f__[Acidaminobacteraceae]	g__Fusibacter	0	0.00779727	0	0	0	0	0.0358616
817422	k__Bacteria	p__Proteobacteria	c__Alphaproteobacteria	o__Sphingomonadales	f__Sphingomonadaceae	g__Sphingomonas	0	0	0	0.0123808	0	0	0
168817	k__Bacteria	p__Bacteroidetes	c__Flavobacteriia	o__Flavobacteriales	f__Flavobacteriaceae	g__Capnocytophaga	0	0.00389864	0	0	0	0	0
4434147	k__Bacteria	p__Proteobacteria	c__Gammaproteobacteria	o__Pseudomonadales	f__Moraxellaceae	g__Acinetobacter	0	0	0	0	0	0	0.0179308
202863	k__Bacteria	p__Proteobacteria	c__Alphaproteobacteria	o__Rhizobiales	f__	g__	0	0	0.00426217	0	0	0	0
237249	k__Bacteria	p__Bacteroidetes	c__Bacteroidia	o__Bacteroidales	f__	g__	0	0	0	0	0.00156348	0	0
534317	k__Bacteria	p__Proteobacteria	c__Deltaproteobacteria	o__Desulfarculales	f__Desulfarculaceae	g__	0.00490244	0	0.00426217	0	0	0	0.0179308
1107798	k__Bacteria	p__Firmicutes	c__Clostridia	o__Clostridiales	f__Gracilibacteraceae	g__Lutispora	0	0	0	0	0.00156348	0	0
316029	k__Bacteria	p__Firmicutes	c__Clostridia	o__Clostridiales	f__Ruminococcaceae	g__	0	0	0	0	0.00156348	0	0
743633	k__Bacteria	p__OP9	c__OPB46	o__SHA-1	f__	g__	0	0	0	0	0.00156348	0	0
71146	k__Bacteria	p__Spirochaetes	c__Spirochaetes	o__Spirochaetales	f__Spirochaetaceae	g__Treponema	0	0.0175439	0	0	0	0	0
580411	k__Bacteria	p__Proteobacteria	c__Gammaproteobacteria	o__Pseudomonadales	f__Moraxellaceae	g__	0	0.00194932	0	0	0	0	0
15368	k__Bacteria	p__Firmicutes	c__Bacilli	o__Lactobacillales	f__Streptococcaceae	g__Streptococcus	0	0	0	0.00247617	0	0	0
264949	k__Bacteria	p__Proteobacteria	c__Deltaproteobacteria	o__Syntrophobacterales	f__Syntrophorhabdaceae	g__	0	0.00194932	0	0.0074285	0.00625391	0	0.0179308
851668	k__Bacteria	p__Bacteroidetes	c__Bacteroidia	o__Bacteroidales	f__Prevotellaceae	g__Prevotella	0	0.00974659	0.00106554	0	0	0	0
731070	k__Bacteria	p__Actinobacteria	c__Thermoleophilia	o__Gaiellales	f__	g__	0	0.00194932	0	0	0.00156348	0	0
323954	k__Bacteria	p__Proteobacteria	c__Alphaproteobacteria	o__Rhizobiales	f__Phyllobacteriaceae	g__Mesorhizobium	0.00245122	0	0	0	0	0	0
766351	k__Bacteria	p__Firmicutes	c__Clostridia	o__Clostridiales	f__Clostridiaceae	g__Clostridium	0	0	0	0	0	0	0.0179308
4377508	k__Bacteria	p__SAR406	c__AB16	o__noFP_H7	f__	g__	0	0	0	0	0.00156348	0	0.0179308
1099674	k__Bacteria	p__Firmicutes	c__Bacilli	o__Bacillales	f__Staphylococcaceae	g__Staphylococcus	0	0	0	0.00247617	0	0	0
306069	k__Bacteria	p__Firmicutes	c__Bacilli	o__Bacillales	f__Paenibacillaceae	g__Brevibacillus	0	0	0.00532771	0	0	0	0
554483	k__Bacteria	p__Proteobacteria	c__Alphaproteobacteria	o__Rhodospirillales	f__Rhodospirillaceae	g__	0	0.00584795	0	0	0	0	0
645617	k__Bacteria	p__Proteobacteria	c__Betaproteobacteria	o__Rhodocyclales	f__Rhodocyclaceae	g__Hydrogenophilus	0	0.00584795	0	0	0	0	0
4377507	k__Bacteria	p__SAR406	c__AB16	o__noFP_H7	f__	g__	0	0.00779727	0.00319662	0.044571	0.0218887	0	0
828043	k__Bacteria	p__Firmicutes	c__Bacilli	o__Lactobacillales	f__Streptococcaceae	g__Streptococcus	0.00980488	0.0350877	0.00319662	0	0	0	0
582574	k__Bacteria	p__Firmicutes	c__Clostridia	o__Clostridiales	f__Syntrophomonadaceae	g__Syntrophomonas	0	0	0.00958987	0	0.0171982	0	0
2954730	k__Bacteria	p__Proteobacteria	c__Alphaproteobacteria	o__Rhizobiales	f__Rhizobiaceae	g__Agrobacterium	0	0.0136452	0	0	0	0	0
549213	k__Bacteria	p__Proteobacteria	c__Betaproteobacteria	o__Hydrogenophilales	f__Hydrogenophilaceae	g__Thiobacillus	0	0.00779727	0.0170487	0.123808	0.304878	0	0
4355520	k__Archaea	p__Euryarchaeota	c__Methanomicrobia	o__Methanomicrobiales	f__Methanomicrobiaceae	g__	0	0.00194932	0	0	0	0	0
335256	k__Bacteria	p__Firmicutes	c__Bacilli	o__Lactobacillales	f__Streptococcaceae	g__Lactococcus	0	0	0.00106554	0	0	0	0
4363454	k__Bacteria	p__Proteobacteria	c__Deltaproteobacteria	o__Syntrophobacterales	f__Syntrophaceae	g__	0	0	0	0	0.00156348	0	0
676117	k__Bacteria	p__Firmicutes	c__Bacilli	o__Bacillales	f__	g__	0.0122561	0	0.00319662	0	0	0	0
2508129	k__Archaea	p__Euryarchaeota	c__Methanobacteria	o__Methanobacteriales	f__Methanobacteriaceae	g__Methanobacterium	0.0171585	0.0740741	0.00319662	0.00247617	0.0265791	0	0
4320653	k__Bacteria	p__Proteobacteria	c__Gammaproteobacteria	o__Pseudomonadales	f__Pseudomonadaceae	g__Pseudomonas	0	0	0	0	0	0	0.0179308
103492	k__Bacteria	p__Proteobacteria	c__Epsilonproteobacteria	o__Campylobacterales	f__Helicobacteraceae	g__	0	0	0	0	0	0	0.0179308
252759	k__Bacteria	p__Firmicutes	c__Clostridia	o__Clostridiales	f__[Tissierellaceae]	g__Tissierella_Soehngenia	0	0.00194932	0	0	0	0	0
4337173	k__Bacteria	p__Proteobacteria	c__Gammaproteobacteria	o__Alteromonadales	f__Shewanellaceae	g__Shewanella	0	0	0	0.00247617	0	0	0
108784	k__Archaea	p__Euryarchaeota	c__Methanomicrobia	o__Methanomicrobiales	f__Methanomicrobiaceae	g__Methanoculleus	0	0	0	0.00247617	0	0	0
365670	k__Bacteria	p__Actinobacteria	c__Actinobacteria	o__Actinomycetales	f__Corynebacteriaceae	g__Corynebacterium	0	0	0.00213108	0.00247617	0	0	0
583425	k__Bacteria	p__Proteobacteria	c__Gammaproteobacteria	o__Xanthomonadales	f__Xanthomonadaceae	g__	0	0.00194932	0	0	0	0	0
808623	k__Bacteria	p__Actinobacteria	c__Thermoleophilia	o__Gaiellales	f__	g__	0	0.00584795	0.00106554	0	0	0	0
216433	k__Bacteria	p__Proteobacteria	c__Gammaproteobacteria	o__Pseudomonadales	f__Pseudomonadaceae	g__Pseudomonas	0	0	0.00106554	0	0	0	0
585435	k__Bacteria	p__Firmicutes	c__Bacilli	o__Lactobacillales	f__Carnobacteriaceae	g__Carnobacterium	0	0	0.00958987	0	0	0	0
771767	k__Bacteria	p__Synergistetes	c__Synergistia	o__Synergistales	f__Dethiosulfovibrionaceae	g__PD-UASB-13	0	0	0	0	0.00156348	0	0
238317	k__Bacteria	p__Proteobacteria	c__Alphaproteobacteria	o__Rhizobiales	f__Phyllobacteriaceae	g__	0	0.00194932	0.00958987	0	0	0	0
2354411	k__Bacteria	p__Proteobacteria	c__Alphaproteobacteria	o__Rhizobiales	f__Hyphomicrobiaceae	g__Devosia	0.00735366	0.037037	0.0202453	0.0866658	0.0828643	0	0
843826	k__Archaea	p__Euryarchaeota	c__Methanomicrobia	o__Methanomicrobiales	f__Methanospirillaceae	g__Methanospirillum	0	0.00779727	0.00106554	0	0.0218887	0	0
573409	k__Bacteria	p__Proteobacteria	c__Gammaproteobacteria	o__Pseudomonadales	f__Pseudomonadaceae	g__	0	0	0	0	0	0	1.57791
361178	k__Archaea	p__Euryarchaeota	c__Methanomicrobia	o__Methanomicrobiales	f__Methanoregulaceae	g__Methanolinea	0.00735366	0.00584795	0	0.00247617	0.00312695	0	0
584347	k__Bacteria	p__Actinobacteria	c__Actinobacteria	o__Actinomycetales	f__Actinomycetaceae	g__Actinomyces	0	0	0.00106554	0	0	0	0
1067865	k__Bacteria	p__Proteobacteria	c__Betaproteobacteria	o__Burkholderiales	f__Burkholderiaceae	g__Burkholderia	0	0.00389864	0	0	0	0	0
1694541	k__Bacteria	p__Firmicutes	c__Bacilli	o__Gemellales	f__Gemellaceae	g__Gemella	0	0.00194932	0	0	0	0	0
851049	k__Bacteria	p__Proteobacteria	c__Alphaproteobacteria	o__Rhizobiales	f__	g__	0.0416708	0.0214425	0.0522115	0.00990467	0.032833	0	0
899734	k__Bacteria	p__Planctomycetes	c__Planctomycetia	o__Gemmatales	f__Isosphaeraceae	g__	0	0	0	0	0.00156348	0	0
143894	k__Bacteria	p__Firmicutes	c__Bacilli	o__Bacillales	f__Planococcaceae	g__Sporosarcina	0	0.00974659	0	0	0	0	0
226882	k__Bacteria	p__Proteobacteria	c__Alphaproteobacteria	o__Rhodospirillales	f__Rhodospirillaceae	g__	0.044122	0.769981	0.0404906	0.958277	0.0312695	0	0
258882	k__Bacteria	p__Firmicutes	c__Bacilli	o__Gemellales	f__Gemellaceae	g__Gemella	0	0	0.00426217	0	0	0	0
226885	k__Bacteria	p__Bacteroidetes	c__Bacteroidia	o__Bacteroidales	f__	g__	0	0.037037	0	0	0	0	0
3072298	k__Bacteria	p__Firmicutes	c__Bacilli	o__Bacillales	f__Bacillaceae	g__Anoxybacillus	0	0.00194932	0	0	0	0	0
338191	k__Bacteria	p__Firmicutes	c__Bacilli	o__Bacillales	f__Staphylococcaceae	g__Staphylococcus	0.00980488	0.00974659	0.0181142	0.0222855	0.0187617	0	0
970796	k__Bacteria	p__Proteobacteria	c__Gammaproteobacteria	o__Pseudomonadales	f__Pseudomonadaceae	g__Pseudomonas	0	0.00194932	0.00106554	0	0.00156348	0	0
72449	k__Bacteria	p__Proteobacteria	c__Gammaproteobacteria	o__Pseudomonadales	f__Pseudomonadaceae	g__Pseudomonas	0	0	0	0	0	0	0.555854
551611	k__Bacteria	p__Firmicutes	c__Bacilli	o__Bacillales	f__Paenibacillaceae	g__	0	0.00389864	0	0	0	0	0
697711	k__Bacteria	p__Firmicutes	c__Bacilli	o__Bacillales	f__Bacillaceae	g__Bacillus	0	0	0.00106554	0	0	0	0
147607	k__Bacteria	p__Chlorobi	c__Ignavibacteria	o__Ignavibacteriales	f__OTUb7	g__	0.0147073	0.00389864	0.00426217	0	0	0	0
1109587	k__Bacteria	p__Proteobacteria	c__Alphaproteobacteria	o__Sphingomonadales	f__Sphingomonadaceae	g__Sphingobium	0	0	0	0.0074285	0	0	0
4199935	k__Bacteria	p__Planctomycetes	c__Planctomycetia	o__Gemmatales	f__Isosphaeraceae	g__	0	0	0.00213108	0	0	0	0
133917	k__Bacteria	p__Chloroflexi	c__Anaerolineae	o__Anaerolineales	f__Anaerolinaceae	g__SHD-231	0.250025	0.235867	0.122537	0.210474	0.511257	0	0
311675	k__Bacteria	p__Synergistetes	c__Synergistia	o__Synergistales	f__Dethiosulfovibrionaceae	g__HA73	0	0	0.00106554	0	0	0	0
4433874	k__Bacteria	p__Spirochaetes	c__MVP-15	o__PL-11B10	f__	g__	0	0.00779727	0.00639325	0	0	0	0
4420570	k__Bacteria	p__Cyanobacteria	c__Chloroplast	o__Streptophyta	f__	g__	0	0	0	0.00247617	0	0	0
826658	k__Bacteria	p__Actinobacteria	c__Actinobacteria	o__Actinomycetales	f__Streptomycetaceae	g__Streptomyces	0	0	0	0.00247617	0	0	0
186518	k__Bacteria	p__Proteobacteria	c__Alphaproteobacteria	o__Sphingomonadales	f__	g__	0.0245122	0	0.00426217	0.0198093	0.0312695	0	0
921635	k__Bacteria	p__Armatimonadetes	c__Armatimonadia	o__Armatimonadales	f__Armatimonadaceae	g__	0	0	0	0.00247617	0	0	0
14284	k__Bacteria	p__Firmicutes	c__Clostridia	o__Clostridiales	f__[Tissierellaceae]	g__Anaerococcus	0	0	0	0.014857	0	0	0
4382418	k__Bacteria	p__Bacteroidetes	c__Bacteroidia	o__Bacteroidales	f__Prevotellaceae	g__Prevotella	0	0	0	0	0	0	0.0358616
928829	k__Bacteria	p__Proteobacteria	c__Gammaproteobacteria	o__Pseudomonadales	f__Pseudomonadaceae	g__Pseudomonas	0	0.0409357	0	0.215427	0.0140713	0	2.04411
588310	k__Bacteria	p__Proteobacteria	c__Alphaproteobacteria	o__Sphingomonadales	f__Erythrobacteraceae	g__Lutibacterium	0	0	0.00106554	0	0	0	0
74679	k__Bacteria	p__Firmicutes	c__Clostridia	o__Clostridiales	f__Clostridiaceae	g__Clostridium	0.0147073	0.0272904	0.00745879	0	0.0109443	0	0
158034	k__Bacteria	p__Proteobacteria	c__Alphaproteobacteria	o__Sphingomonadales	f__Sphingomonadaceae	g__Sphingomonas	0	0	0.00106554	0	0.00469043	0	0
337083	k__Bacteria	p__Firmicutes	c__Clostridia	o__Clostridiales	f__Peptostreptococcaceae	g__	0	0	0	0	0	0	0.0179308
579933	k__Bacteria	p__Bacteroidetes	c__Flavobacteriia	o__Flavobacteriales	f__Flavobacteriaceae	g__Myroides	0	0	0	0	0.0171982	0	0
1110836	k__Bacteria	p__Bacteroidetes	c__[Saprospirae]	o__[Saprospirales]	f__Chitinophagaceae	g__	0	0	0	0	0.00625391	0	0
259793	k__Bacteria	p__Firmicutes	c__Clostridia	o__Clostridiales	f__Peptococcaceae	g__Desulfotomaculum_Desulfovirgula	0.0171585	0	0.00958987	0	0.00312695	0	0
352222	k__Bacteria	p__Firmicutes	c__Clostridia	o__Clostridiales	f__	g__	0	0	0	0	0.0125078	0	0
313689	k__Bacteria	p__Proteobacteria	c__Gammaproteobacteria	o__Xanthomonadales	f__Xanthomonadaceae	g__	0	0.00194932	0	0	0	0	0
4335457	k__Bacteria	p__Firmicutes	c__Bacilli	o__Bacillales	f__Staphylococcaceae	g__Staphylococcus	0	0	0	0	0.00156348	0	0
140382	k__Bacteria	p__Proteobacteria	c__Betaproteobacteria	o__Rhodocyclales	f__Rhodocyclaceae	g__Methyloversatilis	0	0	0	0	0	0	0.0179308
239207	k__Bacteria	p__Proteobacteria	c__Alphaproteobacteria	o__Rhizobiales	f__Methylobacteriaceae	g__Methylobacterium	0	0	0	0.00247617	0	0	0
3265591	k__Bacteria	p__Proteobacteria	c__Deltaproteobacteria	o__Syntrophobacterales	f__Syntrophaceae	g__Syntrophus	0.00245122	0	0	0	0	0	0
999046	k__Bacteria	p__Proteobacteria	c__Gammaproteobacteria	o__Pasteurellales	f__Pasteurellaceae	g__Haemophilus	0	0	0	0	0.00156348	0	0
572586	k__Bacteria	p__Proteobacteria	c__Alphaproteobacteria	o__Rhizobiales	f__Methylobacteriaceae	g__Methylobacterium	0.00980488	0.00584795	0.00745879	0.0123808	0.0140713	0	0
4424871	k__Bacteria	p__Proteobacteria	c__Gammaproteobacteria	o__Pseudomonadales	f__Pseudomonadaceae	g__	0	0	0	0	0	0	0.0179308
631767	k__Bacteria	p__Firmicutes	c__Bacilli	o__Bacillales	f__Bacillaceae	g__Bacillus	0	0	0.00106554	0	0	0	0
88241	k__Bacteria	p__Cyanobacteria	c__4C0d-2	o__MLE1-12	f__	g__	0	0.00974659	0	0	0	0	0
336685	k__Bacteria	p__Proteobacteria	c__Deltaproteobacteria	o__Desulfuromonadales	f__Desulfuromonadaceae	g__	0	0	0	0.00247617	0	0	0
3608497	k__Bacteria	p__Proteobacteria	c__Deltaproteobacteria	o__Desulfobacterales	f__Desulfobacteraceae	g__Desulfococcus	0	0	0	0	0.0312695	0	0
4299462	k__Bacteria	p__Proteobacteria	c__Deltaproteobacteria	o__Desulfobacterales	f__Desulfobacteraceae	g__Desulfobacter	0	0.00194932	0	0.00495233	0.00625391	0	0
581933	k__Bacteria	p__Firmicutes	c__Clostridia	o__Clostridiales	f__Ruminococcaceae	g__Oscillospira	0	0	0.00106554	0	0	0	0
734243	k__Bacteria	p__Actinobacteria	c__Actinobacteria	o__Actinomycetales	f__Propionibacteriaceae	g__Tessaracoccus	0	0.00194932	0	0.00990467	0	0	0
4393921	k__Bacteria	p__Actinobacteria	c__Thermoleophilia	o__Gaiellales	f__Gaiellaceae	g__	0	0	0.00106554	0	0	0	0
877752	k__Bacteria	p__Proteobacteria	c__Gammaproteobacteria	o__Pseudomonadales	f__Pseudomonadaceae	g__Pseudomonas	0	0	0	0	0	0	0.0537924
258617	k__Bacteria	p__Actinobacteria	c__Actinobacteria	o__Actinomycetales	f__Propionibacteriaceae	g__	0	0	0	0.00495233	0	0	0
579115	k__Bacteria	p__Proteobacteria	c__Gammaproteobacteria	o__Pseudomonadales	f__Moraxellaceae	g__	0	0	0	0	0.00156348	0	0.0358616
592615	k__Bacteria	p__Proteobacteria	c__Alphaproteobacteria	o__Sphingomonadales	f__Sphingomonadaceae	g__Sphingobium	0	0.0233918	0.00852433	0	0	0	0
260329	k__Bacteria	p__WS6	c__SC72	o__A-2AF	f__	g__	0	0	0.00213108	0	0	0	0
335818	k__Bacteria	p__Proteobacteria	c__Betaproteobacteria	o__Burkholderiales	f__Comamonadaceae	g__	0	0.00389864	0	0.0198093	0.00156348	0	0
164911	k__Bacteria	p__Acidobacteria	c__[Chloracidobacteria]	o__RB41	f__	g__	0	0	0	0.108951	0	0	0
816781	k__Bacteria	p__Firmicutes	c__Bacilli	o__Lactobacillales	f__Carnobacteriaceae	g__	0	0	0	0.00495233	0	0	0
566297	k__Bacteria	p__WWE1	c__[Cloacamonae]	o__[Cloacamonales]	f__[Cloacamonaceae]	g__W22	0.0122561	0.00779727	0	0	0.00469043	0	0
592723	k__Bacteria	p__Cyanobacteria	c__4C0d-2	o__MLE1-12	f__	g__	0	0.00194932	0	0.00247617	0.00469043	0	0
329751	k__Bacteria	p__Proteobacteria	c__Betaproteobacteria	o__Burkholderiales	f__Comamonadaceae	g__	0	0	0	0.00247617	0	0	0
312863	k__Bacteria	p__Proteobacteria	c__Betaproteobacteria	o__Rhodocyclales	f__Rhodocyclaceae	g__Thauera	0	0	0	0.0396187	0.00156348	0	0
323164	k__Bacteria	p__Proteobacteria	c__Alphaproteobacteria	o__Rhizobiales	f__Phyllobacteriaceae	g__Mesorhizobium	0	0	0.00106554	0	0	0	0
166865	k__Archaea	p__Euryarchaeota	c__Methanomicrobia	o__Methanomicrobiales	f__Methanoregulaceae	g__Methanolinea	0.705952	0.851852	0.490149	0.571995	0.362727	0	0.0717231
837885	k__Bacteria	p__Firmicutes	c__Clostridia	o__Clostridiales	f__[Tissierellaceae]	g__Sedimentibacter	0.0392195	0.126706	0.0809812	0.0940943	0.101626	0	0
553648	k__Bacteria	p__Proteobacteria	c__Gammaproteobacteria	o__Pseudomonadales	f__Pseudomonadaceae	g__Pseudomonas	0	0	0	0.00247617	0	0	0.0537924
578882	k__Bacteria	p__Proteobacteria	c__Betaproteobacteria	o__Rhodocyclales	f__Rhodocyclaceae	g__	0.00980488	0.0175439	0.013852	0	0	0	0
2766548	k__Bacteria	p__Firmicutes	c__Clostridia	o__Clostridiales	f__Syntrophomonadaceae	g__Syntrophomonas	0	0.00584795	0	0	0	0	0
810782	k__Bacteria	p__OP9	c__JS1	o__BA021	f__	g__	0	0.00389864	0	0.0123808	0	0	0
821644	k__Bacteria	p__Actinobacteria	c__Actinobacteria	o__Actinomycetales	f__Microbacteriaceae	g__Leucobacter	0	0	0.00106554	0	0	0	0
21214	k__Bacteria	p__Firmicutes	c__Bacilli	o__Bacillales	f__Bacillaceae	g__Bacillus	0	0.00584795	0	0	0	0	0
586263	k__Bacteria	p__Firmicutes	c__Clostridia	o__Clostridiales	f__Clostridiaceae	g__Clostridium	0	0.00584795	0	0.00495233	0	0	0.0358616
895733	k__Bacteria	p__Proteobacteria	c__Alphaproteobacteria	o__Rhizobiales	f__Methylobacteriaceae	g__Methylobacterium	0	0.0272904	0	0.0420948	0.0562852	0	0
817783	k__Bacteria	p__Proteobacteria	c__Alphaproteobacteria	o__Rhizobiales	f__Brucellaceae	g__Ochrobactrum	0	0	0.00213108	0	0	0	0
547418	k__Bacteria	p__Chloroflexi	c__Anaerolineae	o__Anaerolineales	f__Anaerolinaceae	g__	0	0.00194932	0.00852433	0	0	0	0
568727	k__Bacteria	p__Proteobacteria	c__Gammaproteobacteria	o__Pseudomonadales	f__Pseudomonadaceae	g__Pseudomonas	0.0122561	0	0	0	0	0	0
520249	k__Bacteria	p__Proteobacteria	c__Gammaproteobacteria	o__Pseudomonadales	f__Pseudomonadaceae	g__Pseudomonas	0	0	0	0	0	0	0.0179308
818254	k__Bacteria	p__Firmicutes	c__Bacilli	o__Bacillales	f__Bacillaceae	g__Bacillus	0	0	0.0106554	0	0	0	0
4295289	k__Bacteria	p__Bacteroidetes	c__Flavobacteriia	o__Flavobacteriales	f__Flavobacteriaceae	g__Capnocytophaga	0	0.00194932	0	0	0	0	0
139647	k__Bacteria	p__Firmicutes	c__Clostridia	o__Clostridiales	f__Peptococcaceae	g__Dehalobacter_Syntrophobotulus	0	0.00974659	0.00426217	0	0.0171982	0	0
203472	k__Archaea	p__Euryarchaeota	c__Methanomicrobia	o__Methanosarcinales	f__Methanosaetaceae	g__Methanosaeta	0	0.00194932	0	0	0	0	0
870106	k__Bacteria	p__Actinobacteria	c__Actinobacteria	o__Actinomycetales	f__Propionibacteriaceae	g__Propionibacterium	0	0	0	0.00247617	0	0	0
587519	k__Bacteria	p__OP3	c__koll11	o__GIF10	f__	g__	0.00980488	0.00194932	0.00106554	0.00247617	0.0422139	0	0
841773	k__Bacteria	p__Firmicutes	c__Clostridia	o__Clostridiales	f__Clostridiaceae	g__Geosporobacter_Thermotalea	0.00735366	0	0	0.059428	0	0	0
4457806	k__Bacteria	p__Firmicutes	c__Bacilli	o__Bacillales	f__Bacillaceae	g__Bacillus	0	0.00194932	0	0	0	0	0
851704	k__Bacteria	p__Firmicutes	c__Clostridia	o__Clostridiales	f__[Tissierellaceae]	g__Parvimonas	0	0	0	0.0767612	0.0171982	0	0
170827	k__Bacteria	p__Chloroflexi	c__Anaerolineae	o__SHA-20	f__	g__	0	0	0	0.014857	0	0	0
581014	k__Bacteria	p__Firmicutes	c__Clostridia	o__Clostridiales	f__Lachnospiraceae	g__	0	0	0	0	0	0	0.0179308
4388591	k__Bacteria	p__Bacteroidetes	c__Bacteroidia	o__Bacteroidales	f__	g__	0	0	0.00319662	0	0	0	0
172090	k__Bacteria	p__Proteobacteria	c__Alphaproteobacteria	o__Rhodobacterales	f__Rhodobacteraceae	g__	0	0	0	0	0.0250156	0	0
710275	k__Bacteria	p__Proteobacteria	c__Gammaproteobacteria	o__Pseudomonadales	f__Moraxellaceae	g__Acinetobacter	0	0	0	0.00495233	0.00156348	0	0
4295795	k__Bacteria	p__Proteobacteria	c__Deltaproteobacteria	o__Desulfuromonadales	f__Geobacteraceae	g__Geobacter	0	0.0194932	0	0.0346663	0.03596	0	0.717231
841170	k__Bacteria	p__Proteobacteria	c__Alphaproteobacteria	o__Caulobacterales	f__Caulobacteraceae	g__Mycoplana	0	0	0	0.0569518	0	0	0
236308	k__Bacteria	p__Firmicutes	c__Bacilli	o__Lactobacillales	f__Lactobacillaceae	g__Lactobacillus	0	0.00779727	0.00213108	0	0	0	0
137156	k__Bacteria	p__Proteobacteria	c__Betaproteobacteria	o__Rhodocyclales	f__Rhodocyclaceae	g__Thauera	0	0	0	0	0.00156348	0	0
41059	k__Bacteria	p__Proteobacteria	c__Deltaproteobacteria	o__Desulfuromonadales	f__Pelobacteraceae	g__Desulfuromonas	0.156878	0.155945	0.0724568	0.0767612	0.157911	0	0
1569332	k__Bacteria	p__Proteobacteria	c__Gammaproteobacteria	o__Oceanospirillales	f__Oceanospirillaceae	g__Marinobacterium	0	0.00194932	0	0	0	0	0
676066	k__Bacteria	p__Proteobacteria	c__Alphaproteobacteria	o__Rhizobiales	f__Bradyrhizobiaceae	g__Bradyrhizobium	0.00735366	0.00194932	0.00319662	0.0123808	0.0109443	0	0
1569335	k__Bacteria	p__Proteobacteria	c__Gammaproteobacteria	o__Oceanospirillales	f__Oceanospirillaceae	g__	0.303951	0.173489	0.122537	0.0371425	0	0	0
4439655	k__Bacteria	p__Deferribacteres	c__Deferribacteres	o__Deferribacterales	f__Deferribacteraceae	g__Flexistipes	0.00245122	0	0.00106554	0	0	0	0
1115527	k__Bacteria	p__Proteobacteria	c__Deltaproteobacteria	o__Desulfuromonadales	f__Geobacteraceae	g__Geobacter	0	0	0	0.0123808	0.0125078	0	0.143446
4300118	k__Bacteria	p__Actinobacteria	c__Actinobacteria	o__Actinomycetales	f__Micrococcaceae	g__Rothia	0.00735366	0	0	0	0	0	0
339015	k__Bacteria	p__Proteobacteria	c__Betaproteobacteria	o__Burkholderiales	f__Comamonadaceae	g__Tepidimonas	0	0.00194932	0	0	0	0	0
554498	k__Bacteria	p__Chloroflexi	c__Anaerolineae	o__Anaerolineales	f__Anaerolinaceae	g__SHD-231	0.112756	0.130604	0.0735224	0.103999	0.0906817	0	0
690001	k__Bacteria	p__Proteobacteria	c__Gammaproteobacteria	o__Alteromonadales	f__Shewanellaceae	g__Shewanella	0	0	0	0	0	0	0.0179308
251317	k__Bacteria	p__Proteobacteria	c__Gammaproteobacteria	o__Pseudomonadales	f__Moraxellaceae	g__	0	0	0.00106554	0	0	0	0
437105	k__Bacteria	p__Proteobacteria	c__Betaproteobacteria	o__Burkholderiales	f__Oxalobacteraceae	g__Ralstonia	0	0.00584795	0	0	0	0	0
243500	k__Bacteria	p__Proteobacteria	c__Betaproteobacteria	o__Burkholderiales	f__Burkholderiaceae	g__Salinispora	0	0.00194932	0.00106554	0	0	0	0
809380	k__Bacteria	p__Fusobacteria	c__Fusobacteriia	o__Fusobacteriales	f__Fusobacteriaceae	g__Fusobacterium	0.00490244	0	0.00426217	0	0	0	0
275296	k__Bacteria	p__Proteobacteria	c__Betaproteobacteria	o__Burkholderiales	f__Comamonadaceae	g__Pelomonas	0.0269634	0.185185	0.0713913	0.0544757	0.126642	0	0
672144	k__Bacteria	p__Proteobacteria	c__Betaproteobacteria	o__Burkholderiales	f__Comamonadaceae	g__Rubrivivax	0	0	0	0.00247617	0	0	0
548196	k__Bacteria	p__Proteobacteria	c__Deltaproteobacteria	o__Syntrophobacterales	f__Syntrophaceae	g__Syntrophus	0	0.00584795	0	0.00495233	0.0125078	0	0.0358616
365792	k__Bacteria	p__Actinobacteria	c__Acidimicrobiia	o__Acidimicrobiales	f__	g__	0	0	0	0	0.00156348	0	0
652823	k__Bacteria	p__Firmicutes	c__Clostridia	o__Clostridiales	f__Ruminococcaceae	g__	0	0	0	0.00247617	0.0265791	0	0.0358616
225569	k__Bacteria	p__Proteobacteria	c__Gammaproteobacteria	o__Pseudomonadales	f__Pseudomonadaceae	g__Pseudomonas	0	0	0	0	0	0	0.0179308
352164	k__Bacteria	p__Proteobacteria	c__Gammaproteobacteria	o__Pseudomonadales	f__Moraxellaceae	g__Acinetobacter	0	0.00194932	0	0	0	0	0
4397945	k__Bacteria	p__Firmicutes	c__Clostridia	o__Clostridiales	f__Peptococcaceae	g__Desulfotomaculum	0	0.00194932	0	0	0	0	0
20321	k__Bacteria	p__Proteobacteria	c__Gammaproteobacteria	o__Enterobacteriales	f__Enterobacteriaceae	g__Erwinia	0	0	0	0.00247617	0	0	0
1016468	k__Bacteria	p__Actinobacteria	c__Actinobacteria	o__Actinomycetales	f__Micrococcaceae	g__Rothia	0	0	0	0.0074285	0.00156348	0	0
837068	k__Bacteria	p__Proteobacteria	c__Gammaproteobacteria	o__Aeromonadales	f__Aeromonadaceae	g__	0.00980488	0	0.00213108	0	0.00156348	0	0
445575	k__Bacteria	p__Firmicutes	c__Clostridia	o__Clostridiales	f__Lachnospiraceae	g__	0	0.00584795	0	0.00247617	0	0	0
4106309	k__Bacteria	p__Proteobacteria	c__Deltaproteobacteria	o__Desulfuromonadales	f__Pelobacteraceae	g__	0	0.00194932	0	0	0	0	0
543416	k__Bacteria	p__Proteobacteria	c__Alphaproteobacteria	o__Rhodobacterales	f__Rhodobacteraceae	g__Rhodobacter	0	0	0.0106554	0	0	0	0
4106307	k__Bacteria	p__Proteobacteria	c__Deltaproteobacteria	o__Desulfobacterales	f__Desulfobacteraceae	g__Desulfococcus	0	0	0	0.00247617	0	0	0
242875	k__Bacteria	p__Proteobacteria	c__Gammaproteobacteria	o__Pseudomonadales	f__Pseudomonadaceae	g__Pseudomonas	0.0269634	0.0155945	0.00319662	0.0074285	0.0156348	0	0
778304	k__Bacteria	p__WS6	c__SC72	o__WCHB1-15	f__	g__	0	0	0.00106554	0.0074285	0	0	0
217392	k__Bacteria	p__Actinobacteria	c__Thermoleophilia	o__Solirubrobacterales	f__Conexibacteraceae	g__	0	0	0	0.00247617	0	0	0
258075	k__Bacteria	p__Proteobacteria	c__Alphaproteobacteria	o__Rhodobacterales	f__Rhodobacteraceae	g__	0.0392195	0.0253411	0.00745879	0	0	0	0
699459	k__Archaea	p__Euryarchaeota	c__Methanomicrobia	o__Methanomicrobiales	f__Methanospirillaceae	g__	0	0.00194932	0	0	0.00312695	0	0
15570	k__Bacteria	p__Firmicutes	c__Bacilli	o__Lactobacillales	f__Streptococcaceae	g__Streptococcus	0	0.0545809	0	0	0	0	0
526486	k__Bacteria	p__Actinobacteria	c__Actinobacteria	o__Actinomycetales	f__Propionibacteriaceae	g__Tessaracoccus	0	0.00194932	0	0.00495233	0	0	0
940737	k__Bacteria	p__Proteobacteria	c__Betaproteobacteria	o__Burkholderiales	f__Comamonadaceae	g__Aquincola	0	0.0565302	0.00213108	0.111428	0.209506	0	0
161169	k__Bacteria	p__Proteobacteria	c__Gammaproteobacteria	o__Pseudomonadales	f__Pseudomonadaceae	g__	0	0	0	0	0	0	0.0717231
1956547	k__Bacteria	p__Spirochaetes	c__Spirochaetes	o__Sphaerochaetales	f__Sphaerochaetaceae	g__	0.00980488	0	0	0	0	0	0
751862	k__Bacteria	p__Proteobacteria	c__Alphaproteobacteria	o__Caulobacterales	f__Caulobacteraceae	g__	0.00735366	0.00779727	0.00745879	0.0346663	0.0437774	0	0
4432482	k__Bacteria	p__Actinobacteria	c__Actinobacteria	o__Actinomycetales	f__	g__	0.00245122	0	0	0	0	0	0
1111742	k__Bacteria	p__Synergistetes	c__Synergistia	o__Synergistales	f__Dethiosulfovibrionaceae	g__HA73	0.0490244	0.107212	0.0458183	0.118856	0.0859912	0	0
3537764	k__Bacteria	p__Firmicutes	c__Clostridia	o__Clostridiales	f__Peptostreptococcaceae	g__	0	0.0136452	0	0	0	0	0
388763	k__Bacteria	p__Proteobacteria	c__Gammaproteobacteria	o__Pseudomonadales	f__Pseudomonadaceae	g__Pseudomonas	0	0	0	0	0	0	0.179308
788646	k__Bacteria	p__Actinobacteria	c__Actinobacteria	o__Actinomycetales	f__Nocardioidaceae	g__	0	0	0	0.00247617	0	0	0
225284	k__Bacteria	p__Proteobacteria	c__Gammaproteobacteria	o__Pseudomonadales	f__Pseudomonadaceae	g__Pseudomonas	0	0	0	0	0	0	0.0179308
282165	k__Bacteria	p__Proteobacteria	c__Deltaproteobacteria	o__Syntrophobacterales	f__Syntrophaceae	g__	0.0980488	0.00389864	0.00213108	0.0767612	0.0343965	0	0
206978	k__Archaea	p__Euryarchaeota	c__Methanomicrobia	o__Methanosarcinales	f__Methanosarcinaceae	g__Methanosarcina	0	0.00779727	0	0	0.00312695	0	0
572118	k__Archaea	p__Euryarchaeota	c__Methanomicrobia	o__Methanomicrobiales	f__	g__	0	0.00584795	0	0	0.00469043	0	0.197239
222868	k__Bacteria	p__Proteobacteria	c__Alphaproteobacteria	o__Sphingomonadales	f__Sphingomonadaceae	g__Sphingomonas	0	0	0.00106554	0.00247617	0.00156348	0	0
1123167	k__Bacteria	p__Actinobacteria	c__Actinobacteria	o__Actinomycetales	f__Microbacteriaceae	g__Microbacterium	0	0	0	0	0.00156348	0	0
108339	k__Bacteria	p__Proteobacteria	c__Alphaproteobacteria	o__Rhodobacterales	f__Rhodobacteraceae	g__	0	0	0	0.00247617	0	0	0
360547	k__Bacteria	p__Proteobacteria	c__Alphaproteobacteria	o__Rhizobiales	f__Phyllobacteriaceae	g__	0	0.00194932	0.0245075	0	0	0	0
4319691	k__Bacteria	p__Proteobacteria	c__Betaproteobacteria	o__Burkholderiales	f__	g__	0	0	0	0	0	0	0.0358616
609964	k__Bacteria	p__Firmicutes	c__Clostridia	o__Clostridiales	f__[Tissierellaceae]	g__Peptoniphilus	0	0	0.00426217	0	0	0	0
917398	k__Bacteria	p__Bacteroidetes	c__[Saprospirae]	o__[Saprospirales]	f__Chitinophagaceae	g__Flavisolibacter	0	0	0	0	0.00156348	0	0
210633	k__Bacteria	p__Proteobacteria	c__Alphaproteobacteria	o__Caulobacterales	f__	g__	0	0	0	0.00247617	0	0	0
1140013	k__Archaea	p__Euryarchaeota	c__Methanomicrobia	o__Methanosarcinales	f__Methanosaetaceae	g__Methanosaeta	0	0	0.00213108	0	0.00469043	0	0
265912	k__Bacteria	p__Firmicutes	c__Clostridia	o__Clostridiales	f__	g__	0	0	0	0	0.00156348	0	0
279910	k__Bacteria	p__Proteobacteria	c__Gammaproteobacteria	o__Pseudomonadales	f__Pseudomonadaceae	g__Pseudomonas	0	0	0	0	0	0	0.0179308
1099898	k__Bacteria	p__Proteobacteria	c__Gammaproteobacteria	o__Xanthomonadales	f__Sinobacteraceae	g__	0	0	0	0	0.00156348	0	0
361234	k__Bacteria	p__Acidobacteria	c__Holophagae	o__Holophagales	f__Holophagaceae	g__Geothrix	0	0.0155945	0	0	0	0	0
74664	k__Bacteria	p__Actinobacteria	c__Thermoleophilia	o__Solirubrobacterales	f__Solirubrobacteraceae	g__	0	0	0.00213108	0	0	0	0
315149	k__Bacteria	p__Actinobacteria	c__OPB41	o__	f__	g__	0.0147073	0.0136452	0.00213108	0.00495233	0.00938086	0	0
1110821	k__Bacteria	p__Proteobacteria	c__Alphaproteobacteria	o__Sphingomonadales	f__Sphingomonadaceae	g__Sphingomonas	0	0	0	0	0.00156348	0	0
12520	k__Bacteria	p__Actinobacteria	c__Actinobacteria	o__Actinomycetales	f__Brevibacteriaceae	g__Brevibacterium	0	0	0.00319662	0	0	0	0
636687	k__Bacteria	p__Acidobacteria	c__[Chloracidobacteria]	o__RB41	f__Ellin6075	g__	0	0	0	0.00247617	0	0	0
553551	k__Bacteria	p__Proteobacteria	c__Betaproteobacteria	o__Burkholderiales	f__Comamonadaceae	g__Rubrivivax	0	0	0.00319662	0	0	0	0
3859	k__Bacteria	p__Spirochaetes	c__Spirochaetes	o__Spirochaetales	f__Spirochaetaceae	g__Treponema	0	0	0.013852	0	0	0	0
579691	k__Bacteria	p__Proteobacteria	c__Gammaproteobacteria	o__Legionellales	f__Legionellaceae	g__Legionella	0	0	0.00106554	0	0	0	0
4332466	k__Bacteria	p__Bacteroidetes	c__Cytophagia	o__Cytophagales	f__Cytophagaceae	g__Spirosoma	0	0	0	0.014857	0	0	0
221719	k__Bacteria	p__Chloroflexi	c__Anaerolineae	o__OPB11	f__	g__	0.0367683	0.0155945	0.0191797	0.0198093	0.0453408	0	0
642508	k__Bacteria	p__Proteobacteria	c__Betaproteobacteria	o__MWH-UniP1	f__	g__	0	0	0	0.00247617	0.00156348	0	0
706555	k__Archaea	p__Euryarchaeota	c__Methanomicrobia	o__Methanosarcinales	f__Methanosarcinaceae	g__Methanosarcina	0	0.00194932	0	0	0	0	0
2653243	k__Bacteria	p__Cyanobacteria	c__Chloroplast	o__Streptophyta	f__	g__	0	0	0.00213108	0	0	0	0
4379732	k__Bacteria	p__Proteobacteria	c__Betaproteobacteria	o__Burkholderiales	f__Comamonadaceae	g__Pelomonas	0	0	0	0.00495233	0.00312695	0	0
748380	k__Bacteria	p__Proteobacteria	c__Gammaproteobacteria	o__Legionellales	f__Legionellaceae	g__	0	0	0	0.00247617	0	0	0
200808	k__Bacteria	p__Chloroflexi	c__Anaerolineae	o__SHA-20	f__	g__	0	0	0.00213108	0	0	0	0
830397	k__Bacteria	p__Firmicutes	c__Bacilli	o__Bacillales	f__Bacillaceae	g__Bacillus	0.00245122	0	0	0	0	0	0
571263	k__Bacteria	p__Proteobacteria	c__Alphaproteobacteria	o__Rhizobiales	f__Phyllobacteriaceae	g__	0	0	0.00426217	0	0	0	0
189181	k__Bacteria	p__Firmicutes	c__Clostridia	o__Clostridiales	f__	g__	0	0	0	0	0.00156348	0	0
616184	k__Bacteria	p__Proteobacteria	c__Alphaproteobacteria	o__Sphingomonadales	f__Sphingomonadaceae	g__Sphingomonas	0	0.00194932	0	0	0.00312695	0	0
198711	k__Bacteria	p__Bacteroidetes	c__Bacteroidia	o__Bacteroidales	f__Bacteroidaceae	g__Bacteroides	0	0	0	0	0	0	0.0179308
1127109	k__Bacteria	p__Proteobacteria	c__Gammaproteobacteria	o__Pseudomonadales	f__Pseudomonadaceae	g__	0	0	0	0.00247617	0	0	0.0537924
150673	k__Bacteria	p__Proteobacteria	c__Alphaproteobacteria	o__Sphingomonadales	f__Sphingomonadaceae	g__Sphingomonas	0	0.00194932	0	0.00495233	0	0	0
354004	k__Bacteria	p__Proteobacteria	c__Gammaproteobacteria	o__Enterobacteriales	f__Enterobacteriaceae	g__	0	0	0	0	0	0	0.0179308
4338263	k__Bacteria	p__Fusobacteria	c__Fusobacteriia	o__Fusobacteriales	f__Leptotrichiaceae	g__Leptotrichia	0	0	0	0.0074285	0	0	0
832138	k__Bacteria	p__Chloroflexi	c__Anaerolineae	o__SHA-20	f__	g__	0	0	0	0.00990467	0.00156348	0	0
500699	k__Bacteria	p__Proteobacteria	c__Alphaproteobacteria	o__Rhizobiales	f__Methylobacteriaceae	g__	0	0	0	0	0.00156348	0	0
780101	k__Bacteria	p__WS1	c__	o__	f__	g__	0	0.00194932	0	0	0	0	0
1131326	k__Bacteria	p__OP9	c__JS1	o__BA021	f__	g__	0	0.00194932	0	0	0.00312695	0	0.0717231
2383128	k__Bacteria	p__Proteobacteria	c__Betaproteobacteria	o__Burkholderiales	f__Burkholderiaceae	g__Burkholderia	0	0.00389864	0	0	0	0	0
114600	k__Bacteria	p__Tenericutes	c__Mollicutes	o__Acholeplasmatales	f__Acholeplasmataceae	g__Acholeplasma	0	0	0.00106554	0.00495233	0	0	0
4302601	k__Bacteria	p__Proteobacteria	c__Deltaproteobacteria	o__Desulfuromonadales	f__Geobacteraceae	g__	0	0.00194932	0	0	0	0	0
4426779	k__Archaea	p__Euryarchaeota	c__Methanomicrobia	o__Methanomicrobiales	f__Methanoregulaceae	g__	0.00245122	0	0	0	0	0	0
527065	k__Bacteria	p__Firmicutes	c__Bacilli	o__Lactobacillales	f__Carnobacteriaceae	g__Desemzia	0	0.00194932	0	0.00247617	0	0	0
552449	k__Bacteria	p__Proteobacteria	c__Gammaproteobacteria	o__Pseudomonadales	f__Pseudomonadaceae	g__Pseudomonas	0	0	0	0.00247617	0	0	0
154574	k__Bacteria	p__Cyanobacteria	c__Gloeobacterophycideae	o__Gloeobacterales	f__Gloeobacteraceae	g__Gloeobacter	0	0	0	0.00495233	0.00156348	0	0
159017	k__Bacteria	p__Proteobacteria	c__Alphaproteobacteria	o__Caulobacterales	f__Caulobacteraceae	g__	0	0.212476	0	0.428377	0.65197	0	0
2139822	k__Bacteria	p__Proteobacteria	c__Alphaproteobacteria	o__Caulobacterales	f__Caulobacteraceae	g__	0	0	0	0.0074285	0.00781739	0	0
247542	k__Bacteria	p__Firmicutes	c__Clostridia	o__Clostridiales	f__Peptococcaceae	g__Desulfosporosinus	0	0.00194932	0	0	0	0	0
909558	k__Bacteria	p__Cyanobacteria	c__Oscillatoriophycideae	o__Chroococcales	f__Xenococcaceae	g__	0	0	0	0.014857	0	0	0
160220	k__Bacteria	p__Proteobacteria	c__Gammaproteobacteria	o__Acidithiobacillales	f__	g__	0	0	0	0	0	0	0.0179308
2204505	k__Bacteria	p__Firmicutes	c__Bacilli	o__Bacillales	f__Bacillaceae	g__Anoxybacillus	0	0.00584795	0	0	0	0	0
681246	k__Bacteria	p__Proteobacteria	c__Alphaproteobacteria	o__Caulobacterales	f__Caulobacteraceae	g__	0	0.00974659	0	0.0123808	0.0171982	0	0
350697	k__Bacteria	p__Firmicutes	c__Clostridia	o__Clostridiales	f__Peptostreptococcaceae	g__	0	0	0	0	0	0	0.0179308
271906	k__Bacteria	p__Proteobacteria	c__Gammaproteobacteria	o__Pseudomonadales	f__Pseudomonadaceae	g__	0	0	0	0	0	0	0.0179308
13332	k__Bacteria	p__Actinobacteria	c__Actinobacteria	o__Actinomycetales	f__Williamsiaceae	g__Williamsia	0.00490244	0	0	0	0	0	0
250853	k__Bacteria	p__Verrucomicrobia	c__Verruco-5	o__MSBL3	f__	g__	0	0	0	0.00247617	0	0	0
1078527	k__Bacteria	p__Firmicutes	c__Bacilli	o__Bacillales	f__Planococcaceae	g__	0	0	0	0.00247617	0	0	0
806713	k__Bacteria	p__Chloroflexi	c__Anaerolineae	o__Anaerolineales	f__Anaerolinaceae	g__C1_B004	0.0465732	0	0.00532771	0	0.0578487	0	0
197517	k__Bacteria	p__Bacteroidetes	c__Bacteroidia	o__Bacteroidales	f__[Barnesiellaceae]	g__	0	0	0	0	0.00156348	0	0
4141532	k__Bacteria	p__Firmicutes	c__Clostridia	o__Clostridiales	f__[Tissierellaceae]	g__Anaerococcus	0	0	0	0.014857	0	0	0
349122	k__Bacteria	p__Firmicutes	c__Bacilli	o__Bacillales	f__Planococcaceae	g__	0	0.0272904	0	0.0544757	0	0	0
64222	k__Bacteria	p__Proteobacteria	c__Alphaproteobacteria	o__Rhizobiales	f__Methylocystaceae	g__Methylosinus	0	0	0	0	0.00156348	0	0
4110167	k__Bacteria	p__Actinobacteria	c__Actinobacteria	o__Actinomycetales	f__Propionibacteriaceae	g__Propionibacterium	0	0	0	0	0.00156348	0	0
1113104	k__Bacteria	p__Bacteroidetes	c__Cytophagia	o__Cytophagales	f__Cytophagaceae	g__	0	0	0	0.00247617	0	0	0
246497	k__Bacteria	p__Firmicutes	c__Clostridia	o__Clostridiales	f__Peptococcaceae	g__Pelotomaculum	0.24022	0.202729	0.172618	0.354092	0.301751	0	0
966139	k__Bacteria	p__Actinobacteria	c__Actinobacteria	o__Actinomycetales	f__Propionibacteriaceae	g__Propionibacterium	0	0	0	0.00247617	0	0	0
365921	k__Bacteria	p__Actinobacteria	c__Actinobacteria	o__Actinomycetales	f__Propionibacteriaceae	g__	0.00245122	0.00779727	0	0.0916182	0	0	0
1091060	k__Bacteria	p__Proteobacteria	c__Alphaproteobacteria	o__Sphingomonadales	f__Sphingomonadaceae	g__Sphingomonas	0	0.0116959	0	0.00990467	0.032833	0	0
4422872	k__Bacteria	p__Bacteroidetes	c__[Saprospirae]	o__[Saprospirales]	f__Chitinophagaceae	g__Sediminibacterium	0.00245122	0.00584795	0	0.0247617	0.032833	0	0
1017413	k__Bacteria	p__Proteobacteria	c__Gammaproteobacteria	o__Pasteurellales	f__Pasteurellaceae	g__Haemophilus	0	0	0	0	0.00312695	0	0
519673	k__Bacteria	p__Firmicutes	c__Bacilli	o__Gemellales	f__	g__	0	0.00974659	0.00745879	0	0	0	0
820298	k__Bacteria	p__OP11	c__WCHB1-64	o__d153	f__	g__	0.00735366	0.00194932	0.00319662	0.0074285	0	0	0
333500	k__Bacteria	p__Proteobacteria	c__Betaproteobacteria	o__Rhodocyclales	f__Rhodocyclaceae	g__	0.00980488	0.0233918	0	0.0965705	0.0437774	0	0
4345582	k__Bacteria	p__OP9	c__JS1	o__BA021	f__	g__	0	0.00389864	0.00213108	0	0.00469043	0	0
1019823	k__Bacteria	p__Firmicutes	c__Clostridia	o__Clostridiales	f__[Tissierellaceae]	g__Peptoniphilus	0	0.00194932	0	0	0	0	0
1045797	k__Bacteria	p__Actinobacteria	c__Actinobacteria	o__Actinomycetales	f__Microbacteriaceae	g__Microbacterium	0	0.00194932	0	0	0.00625391	0	0
44166	k__Bacteria	p__Proteobacteria	c__Deltaproteobacteria	o__Syntrophobacterales	f__Syntrophorhabdaceae	g__	0.0245122	0.037037	0.00852433	0.0321902	0	0	0
4352537	k__Bacteria	p__Firmicutes	c__Clostridia	o__Clostridiales	f__Veillonellaceae	g__Veillonella	0	0.00779727	0.00213108	0	0	0	0
549837	k__Bacteria	p__Proteobacteria	c__Gammaproteobacteria	o__Pseudomonadales	f__Pseudomonadaceae	g__Pseudomonas	0	0	0	0	0.00312695	0	0
4329293	k__Bacteria	p__WPS-2	c__	o__	f__	g__	0	0	0	0	0.0218887	0	0
3505031	k__Bacteria	p__Proteobacteria	c__Gammaproteobacteria	o__Alteromonadales	f__Shewanellaceae	g__Shewanella	0	0.00389864	0.00106554	0	0.00156348	0	0
4349788	k__Bacteria	p__Proteobacteria	c__Gammaproteobacteria	o__Pseudomonadales	f__Pseudomonadaceae	g__Pseudomonas	0	0	0	0	0	0	0.0179308
4394989	k__Bacteria	p__Proteobacteria	c__Alphaproteobacteria	o__Rhizobiales	f__	g__	0	0.00584795	0	0	0	0	0
590960	k__Bacteria	p__Proteobacteria	c__Betaproteobacteria	o__Burkholderiales	f__Comamonadaceae	g__	0	0	0	0	0.00156348	0	0
675666	k__Bacteria	p__Proteobacteria	c__Deltaproteobacteria	o__Syntrophobacterales	f__Syntrophaceae	g__Syntrophus	0	0	0	0	0.00156348	0	0
647040	k__Archaea	p__Euryarchaeota	c__Thermoplasmata	o__E2	f__[Methanomassiliicoccaceae]	g__	0.0294146	0.0155945	0.00639325	0.0569518	0.00781739	0	0
585904	k__Bacteria	p__Proteobacteria	c__Betaproteobacteria	o__Burkholderiales	f__Comamonadaceae	g__	0.00245122	0.00194932	0.00106554	0.00247617	0.0109443	0	0
284413	k__Bacteria	p__Proteobacteria	c__Gammaproteobacteria	o__Xanthomonadales	f__Sinobacteraceae	g__	0.00980488	0	0	0.0123808	0.0140713	0	0
1109101	k__Bacteria	p__Firmicutes	c__Clostridia	o__Clostridiales	f__[Tissierellaceae]	g__Tepidimicrobium	0	0	0	0	0	0	0.0179308
129752	k__Bacteria	p__Proteobacteria	c__Deltaproteobacteria	o__MBNT15	f__	g__	0.00245122	0	0	0	0	0	0
569550	k__Bacteria	p__Firmicutes	c__Clostridia	o__Clostridiales	f__Christensenellaceae	g__	0	0	0.00106554	0.0668565	0	0	0
1068149	k__Bacteria	p__Actinobacteria	c__Acidimicrobiia	o__Acidimicrobiales	f__	g__	0.00245122	0	0	0.00247617	0.00156348	0	0
4360983	k__Bacteria	p__Actinobacteria	c__OPB41	o__	f__	g__	0.147073	0.0994152	0.0532771	0.121332	0.176673	0	0
1123003	k__Bacteria	p__OP9	c__JS1	o__BA021	f__	g__	0.00245122	0.00194932	0	0.00247617	0.00469043	0	0
564678	k__Bacteria	p__Proteobacteria	c__Gammaproteobacteria	o__Pseudomonadales	f__Pseudomonadaceae	g__Pseudomonas	0	0	0	0	0	0	0.0179308
752678	k__Bacteria	p__Bacteroidetes	c__Bacteroidia	o__Bacteroidales	f__Porphyromonadaceae	g__	0	0.00389864	0	0.00495233	0	0	0.0896539
137741	k__Bacteria	p__Proteobacteria	c__Alphaproteobacteria	o__Rhizobiales	f__Methylobacteriaceae	g__Methylobacterium	0.00245122	0	0.00319662	0.00247617	0.00312695	0	0
108502	k__Bacteria	p__Bacteroidetes	c__Bacteroidia	o__Bacteroidales	f__	g__	0.0612805	0.0389864	0.0330318	0.20057	0.0125078	0	0
2541518	k__Bacteria	p__Firmicutes	c__Clostridia	o__Clostridiales	f__	g__	0	0	0	0	0.0218887	0	0
91890	k__Bacteria	p__Firmicutes	c__Bacilli	o__Bacillales	f__Bacillaceae	g__Bacillus	0	0.00389864	0	0	0	0	0
1085849	k__Bacteria	p__Proteobacteria	c__Deltaproteobacteria	o__Myxococcales	f__	g__	0	0	0	0	0.00156348	0	0
325833	k__Bacteria	p__Proteobacteria	c__Deltaproteobacteria	o__Desulfuromonadales	f__Pelobacteraceae	g__	0	0	0	0	0.00156348	0	0
339358	k__Bacteria	p__Firmicutes	c__Bacilli	o__Lactobacillales	f__Leuconostocaceae	g__	0.00980488	0.00584795	0	0	0	0	0
170020	k__Bacteria	p__Firmicutes	c__Clostridia	o__Clostridiales	f__Veillonellaceae	g__	0	0	0.00426217	0	0	0	0
226377	k__Bacteria	p__Proteobacteria	c__Deltaproteobacteria	o__Desulfuromonadales	f__Geobacteraceae	g__Geobacter	0	0	0.00106554	0	0	0	0
723205	k__Bacteria	p__Proteobacteria	c__Gammaproteobacteria	o__Chromatiales	f__Ectothiorhodospiraceae	g__Halorhodospira	0	0	0	0.00247617	0	0	0
268353	k__Bacteria	p__Proteobacteria	c__Alphaproteobacteria	o__Caulobacterales	f__Caulobacteraceae	g__Brevundimonas	0.00980488	0	0	0	0.068793	0	0
815546	k__Bacteria	p__Acidobacteria	c__DA052	o__Ellin6513	f__	g__	0	0	0	0.00495233	0.00156348	0	0
695452	k__Bacteria	p__Actinobacteria	c__Actinobacteria	o__Actinomycetales	f__Microbacteriaceae	g__	0	0.00194932	0	0.00247617	0.00781739	0	0
970138	k__Bacteria	p__Bacteroidetes	c__Bacteroidia	o__Bacteroidales	f__Porphyromonadaceae	g__Porphyromonas	0	0.0116959	0.00106554	0	0	0	0
533024	k__Bacteria	p__Bacteroidetes	c__Sphingobacteriia	o__Sphingobacteriales	f__	g__	0	0	0	0	0.00156348	0	0
656307	k__Bacteria	p__Proteobacteria	c__Betaproteobacteria	o__Rhodocyclales	f__Rhodocyclaceae	g__Petrobacter	0	0.00389864	0.0149176	0	0	0	0
828844	k__Bacteria	p__Actinobacteria	c__Actinobacteria	o__Actinomycetales	f__Microbacteriaceae	g__	0	0	0.00106554	0	0	0	0
575772	k__Bacteria	p__Firmicutes	c__Clostridia	o__Clostridiales	f__Peptococcaceae	g__Pelotomaculum	0.296598	0.179337	0.181142	0.326854	0.176673	0	0
344232	k__Bacteria	p__Proteobacteria	c__Alphaproteobacteria	o__Rhizobiales	f__Methylobacteriaceae	g__	0.0122561	0	0.013852	0	0	0	0
532569	k__Bacteria	p__Proteobacteria	c__Gammaproteobacteria	o__Pseudomonadales	f__Moraxellaceae	g__Acinetobacter	0	0	0	0.00495233	0.00156348	0	0
4428060	k__Bacteria	p__Bacteroidetes	c__Bacteroidia	o__Bacteroidales	f__Prevotellaceae	g__Prevotella	0	0	0	0.0544757	0	0	0
577266	k__Bacteria	p__Proteobacteria	c__Gammaproteobacteria	o__Pseudomonadales	f__Pseudomonadaceae	g__	0.00490244	0	0	0	0	0	0.197239
577261	k__Bacteria	p__Proteobacteria	c__Gammaproteobacteria	o__Pseudomonadales	f__Pseudomonadaceae	g__Pseudomonas	0	0	0	0	0.00156348	0	5.09234
435644	k__Bacteria	p__Proteobacteria	c__Alphaproteobacteria	o__Rhodobacterales	f__Rhodobacteraceae	g__	0	0.00194932	0	0	0	0	0
79549	k__Bacteria	p__Firmicutes	c__Clostridia	o__Clostridiales	f__Eubacteriaceae	g__Acetobacterium	0.00245122	0	0.00532771	0.00990467	0	0	0
461318	k__Bacteria	p__Bacteroidetes	c__[Saprospirae]	o__[Saprospirales]	f__Chitinophagaceae	g__Sediminibacterium	0	0	0	0	0.00312695	0	0
567823	k__Bacteria	p__OP9	c__OPB46	o__SHA-1	f__	g__	0	0.00389864	0.00532771	0	0.0297061	0	0
739364	k__Bacteria	p__Bacteroidetes	c__Bacteroidia	o__Bacteroidales	f__	g__	0	0	0.00639325	0	0	0	0
136238	k__Bacteria	p__Proteobacteria	c__Alphaproteobacteria	o__Rhizobiales	f__Phyllobacteriaceae	g__	0.00245122	0.0136452	0.051146	0	0	0	0
225954	k__Bacteria	p__Firmicutes	c__Clostridia	o__Clostridiales	f__Veillonellaceae	g__	0	0	0	0	0	0	0.0179308
1108694	k__Bacteria	p__Proteobacteria	c__Gammaproteobacteria	o__Alteromonadales	f__Alteromonadaceae	g__	0	0	0	0	0	0	0.0179308
4445279	k__Bacteria	p__Proteobacteria	c__Deltaproteobacteria	o__Desulfobacterales	f__Desulfobulbaceae	g__Desulfobulbus	0	0	0	0	0	0	0.304823
279589	k__Bacteria	p__Bacteroidetes	c__[Saprospirae]	o__[Saprospirales]	f__Saprospiraceae	g__	0	0	0	0	0.00156348	0	0
308166	k__Bacteria	p__Proteobacteria	c__Alphaproteobacteria	o__Caulobacterales	f__Caulobacteraceae	g__Brevundimonas	0	0	0	0	0.00312695	0	0
804655	k__Bacteria	p__Firmicutes	c__Clostridia	o__Clostridiales	f__[Acidaminobacteraceae]	g__Fusibacter	0	0	0	0	0	0	0.0179308
580625	k__Bacteria	p__Proteobacteria	c__Alphaproteobacteria	o__Rhizobiales	f__Bradyrhizobiaceae	g__	0	0	0.00106554	0	0	0	0
553523	k__Bacteria	p__Chloroflexi	c__Anaerolineae	o__Anaerolineales	f__Anaerolinaceae	g__	0	0.00584795	0	0	0.00469043	0	0.0717231
731014	k__Bacteria	p__Actinobacteria	c__Actinobacteria	o__Actinomycetales	f__Micromonosporaceae	g__Pilimelia	0	0.00389864	0	0	0	0	0
593108	k__Bacteria	p__[Thermi]	c__Deinococci	o__Deinococcales	f__Deinococcaceae	g__Deinococcus	0	0.00194932	0	0	0	0	0
261182	k__Bacteria	p__Proteobacteria	c__Alphaproteobacteria	o__Rhizobiales	f__Methylobacteriaceae	g__Methylobacterium	0	0.00194932	0	0	0.00156348	0	0
616682	k__Bacteria	p__Proteobacteria	c__Alphaproteobacteria	o__Rhizobiales	f__Hyphomicrobiaceae	g__Rhodoplanes	0	0.00194932	0	0.00247617	0.00312695	0	0
131372	k__Bacteria	p__Chloroflexi	c__Anaerolineae	o__Anaerolineales	f__Anaerolinaceae	g__T78	0	0	0.00106554	0	0	0	0
842518	k__Bacteria	p__Proteobacteria	c__Deltaproteobacteria	o__Desulfuromonadales	f__Geobacteraceae	g__Geobacter	0	0.0272904	0	0.0247617	0.0312695	0	0.215169
818602	k__Bacteria	p__Proteobacteria	c__Gammaproteobacteria	o__Pseudomonadales	f__Pseudomonadaceae	g__Pseudomonas	0	0	0	0	0	0	0.860678
590637	k__Bacteria	p__Actinobacteria	c__Acidimicrobiia	o__Acidimicrobiales	f__	g__	0	0	0	0	0.00156348	0	0
590635	k__Bacteria	p__Bacteroidetes	c__Bacteroidia	o__Bacteroidales	f__Porphyromonadaceae	g__	0.00245122	0.0233918	0.00319662	0	0	0	0
214121	k__Bacteria	p__Firmicutes	c__Clostridia	o__Clostridiales	f__Veillonellaceae	g__Veillonella	0	0	0.00319662	0	0	0	0
624434	k__Bacteria	p__Actinobacteria	c__OPB41	o__	f__	g__	0	0	0	0	0.00469043	0	0
580992	k__Bacteria	p__Proteobacteria	c__Alphaproteobacteria	o__Sphingomonadales	f__Sphingomonadaceae	g__Sphingomonas	0.0171585	0.0448343	0.0181142	0.0519995	0.156348	0	0
562177	k__Bacteria	p__Bacteroidetes	c__Cytophagia	o__Cytophagales	f__Cytophagaceae	g__	0	0	0	0.00247617	0	0	0
355367	k__Bacteria	p__Proteobacteria	c__Betaproteobacteria	o__Burkholderiales	f__Comamonadaceae	g__	0	0.00194932	0	0	0	0	0
817855	k__Bacteria	p__WS1	c__	o__	f__	g__	0	0.00779727	0.00426217	0	0	0	0
926370	k__Bacteria	p__Proteobacteria	c__Gammaproteobacteria	o__Pseudomonadales	f__Pseudomonadaceae	g__Pseudomonas	0	0	0	0	0	0	0.0179308
428705	k__Bacteria	p__Firmicutes	c__Bacilli	o__Bacillales	f__Staphylococcaceae	g__Staphylococcus	0	0.00194932	0	0	0	0	0
684229	k__Bacteria	p__Planctomycetes	c__Phycisphaerae	o__MSBL9	f__	g__	0	0.0136452	0.00106554	0	0	0	0
1582784	k__Bacteria	p__Proteobacteria	c__Alphaproteobacteria	o__Rhizobiales	f__Aurantimonadaceae	g__	0	0.00779727	0	0	0	0	0
1550444	k__Archaea	p__Euryarchaeota	c__Methanomicrobia	o__Methanosarcinales	f__Methanosarcinaceae	g__Methanolobus	0	0	0.00106554	0	0	0	0
254218	k__Bacteria	p__Actinobacteria	c__OPB41	o__	f__	g__	0	0.00194932	0	0	0.00312695	0	0
572253	k__Archaea	p__Euryarchaeota	c__Methanomicrobia	o__Methanomicrobiales	f__	g__	0	0.00389864	0	0.00495233	0.00781739	0	0.0537924
326626	k__Bacteria	p__Bacteroidetes	c__Bacteroidia	o__Bacteroidales	f__Bacteroidaceae	g__Bacteroides	0	0.00584795	0	0	0	0	0
551498	k__Archaea	p__Euryarchaeota	c__Methanobacteria	o__Methanobacteriales	f__Methanobacteriaceae	g__Methanobacterium	0	0.0389864	0	0.00247617	0	0	0
312685	k__Bacteria	p__Proteobacteria	c__Alphaproteobacteria	o__Sphingomonadales	f__Sphingomonadaceae	g__Sphingomonas	0	0.00584795	0	0.00990467	0.0297061	0	0
4383878	k__Bacteria	p__Firmicutes	c__Bacilli	o__Lactobacillales	f__Streptococcaceae	g__Streptococcus	0	0	0.00106554	0	0	0	0
186999	k__Bacteria	p__Firmicutes	c__Clostridia	o__Clostridiales	f__[Tissierellaceae]	g__Peptoniphilus	0	0.00389864	0	0	0	0	0
1092300	k__Bacteria	p__Firmicutes	c__Bacilli	o__Lactobacillales	f__Streptococcaceae	g__Streptococcus	0	0.00194932	0	0	0	0	0
846656	k__Bacteria	p__Firmicutes	c__Bacilli	o__Lactobacillales	f__Lactobacillaceae	g__Lactobacillus	0	0	0	0.00247617	0	0	0
741571	k__Bacteria	p__Proteobacteria	c__Alphaproteobacteria	o__Rhodobacterales	f__Rhodobacteraceae	g__Paracoccus	0	0	0	0.00990467	0	0	0
557795	k__Bacteria	p__Bacteroidetes	c__Bacteroidia	o__Bacteroidales	f__	g__	0	0.00194932	0	0	0	0	0
320016	k__Bacteria	p__Proteobacteria	c__Gammaproteobacteria	o__Pseudomonadales	f__Pseudomonadaceae	g__Pseudomonas	0	0	0	0	0	0	0.0179308
749563	k__Bacteria	p__Actinobacteria	c__Actinobacteria	o__Actinomycetales	f__Microbacteriaceae	g__	0	0	0	0.00247617	0	0	0
667621	k__Bacteria	p__Firmicutes	c__Bacilli	o__Lactobacillales	f__Enterococcaceae	g__Enterococcus	0	0	0.00213108	0	0.0171982	0	0
240252	k__Bacteria	p__Proteobacteria	c__Alphaproteobacteria	o__Rhodospirillales	f__Acetobacteraceae	g__Acidocella	0	0.0175439	0	0	0	0	0
939811	k__Bacteria	p__Proteobacteria	c__Gammaproteobacteria	o__Vibrionales	f__Vibrionaceae	g__Vibrio	0	0.0467836	0	0	0	0	0
4328135	k__Bacteria	p__Actinobacteria	c__OPB41	o__	f__	g__	0	0	0	0.00247617	0	0	0
196947	k__Bacteria	p__Bacteroidetes	c__Bacteroidia	o__Bacteroidales	f__[Paraprevotellaceae]	g__[Prevotella]	0	0	0	0	0.00312695	0	0
4302708	k__Bacteria	p__Proteobacteria	c__Gammaproteobacteria	o__Pseudomonadales	f__Pseudomonadaceae	g__Pseudomonas	0	0	0	0	0	0	0.0179308
566381	k__Bacteria	p__Proteobacteria	c__Betaproteobacteria	o__Burkholderiales	f__Comamonadaceae	g__	0	0	0	0	0.00469043	0	0
190531	k__Bacteria	p__Bacteroidetes	c__[Saprospirae]	o__[Saprospirales]	f__Chitinophagaceae	g__Sediminibacterium	0.00490244	0.00974659	0.00426217	0.00990467	0.0641026	0	0
345466	k__Bacteria	p__Firmicutes	c__Clostridia	o__Clostridiales	f__	g__	0	0	0	0	0.0875547	0	0
105448	k__Bacteria	p__Bacteroidetes	c__Bacteroidia	o__Bacteroidales	f__Porphyromonadaceae	g__	0	0.00194932	0	0	0	0	0
876714	k__Bacteria	p__Proteobacteria	c__Gammaproteobacteria	o__Pseudomonadales	f__Pseudomonadaceae	g__Pseudomonas	0	0	0	0	0	0	0.0358616
1962478	k__Bacteria	p__Proteobacteria	c__Gammaproteobacteria	o__Alteromonadales	f__Shewanellaceae	g__Shewanella	0	0	0	0	0	0	0.0358616
256215	k__Bacteria	p__Proteobacteria	c__Gammaproteobacteria	o__Pseudomonadales	f__Pseudomonadaceae	g__Pseudomonas	0	0	0	0	0	0	0.0179308
1071450	k__Bacteria	p__Proteobacteria	c__Gammaproteobacteria	o__Pseudomonadales	f__Pseudomonadaceae	g__Pseudomonas	0	0	0	0	0.00156348	0	0
1104986	k__Archaea	p__Euryarchaeota	c__Methanomicrobia	o__Methanosarcinales	f__	g__	0	0.00194932	0	0	0.00156348	0	0
4375268	k__Bacteria	p__Proteobacteria	c__Betaproteobacteria	o__Burkholderiales	f__Comamonadaceae	g__	0	0	0	0	0.00156348	0	0
418501	k__Bacteria	p__Bacteroidetes	c__Bacteroidia	o__Bacteroidales	f__Rikenellaceae	g__AF12	0	0	0	0	0.0250156	0	0
9236	k__Bacteria	p__Proteobacteria	c__Gammaproteobacteria	o__Vibrionales	f__Vibrionaceae	g__Vibrio	0	0	0	0.00247617	0	0	0
3003711	k__Bacteria	p__Proteobacteria	c__Deltaproteobacteria	o__Syntrophobacterales	f__Syntrophaceae	g__	0.0147073	0.0136452	0	0	0	0	0.0358616
1084865	k__Bacteria	p__Firmicutes	c__Bacilli	o__Bacillales	f__Staphylococcaceae	g__Staphylococcus	0	0.00389864	0	0.00247617	0	0	0
823803	k__Bacteria	p__Firmicutes	c__Bacilli	o__Lactobacillales	f__Lactobacillaceae	g__Lactobacillus	0	0	0.00106554	0	0	0	0
669356	k__Bacteria	p__Proteobacteria	c__Gammaproteobacteria	o__Pseudomonadales	f__Pseudomonadaceae	g__Pseudomonas	0	0	0	0	0	0	0.304823
683573	k__Bacteria	p__Proteobacteria	c__Betaproteobacteria	o__Hydrogenophilales	f__Hydrogenophilaceae	g__Thiobacillus	0	0	0	0.00495233	0.00469043	0	0
4457067	k__Bacteria	p__Proteobacteria	c__Deltaproteobacteria	o__Desulfuromonadales	f__Geobacteraceae	g__Geobacter	0	0	0	0	0	0	0.0179308
4462249	k__Archaea	p__Euryarchaeota	c__Methanomicrobia	o__Methanosarcinales	f__Methanosaetaceae	g__Methanosaeta	0.0171585	0	0	0	0.00312695	0	0
930834	k__Bacteria	p__Proteobacteria	c__Gammaproteobacteria	o__Pseudomonadales	f__Pseudomonadaceae	g__Pseudomonas	0.00245122	0.037037	0	0.0990467	0.068793	0	0.143446
753792	k__Bacteria	p__Bacteroidetes	c__Bacteroidia	o__Bacteroidales	f__	g__	0	0.00389864	0	0	0	0	0
3852499	k__Bacteria	p__Proteobacteria	c__Deltaproteobacteria	o__Desulfobacterales	f__Desulfobacteraceae	g__Desulfococcus	0	0	0	0.00247617	0	0	0
797229	k__Bacteria	p__Proteobacteria	c__Gammaproteobacteria	o__Enterobacteriales	f__Enterobacteriaceae	g__	0	0	0.00106554	0	0	0	0
509891	k__Bacteria	p__Proteobacteria	c__Alphaproteobacteria	o__Rhodospirillales	f__Acetobacteraceae	g__	0	0.00389864	0	0	0	0	0
86452	k__Bacteria	p__Proteobacteria	c__Alphaproteobacteria	o__Rhizobiales	f__Xanthobacteraceae	g__Xanthobacter	0.0147073	0.0136452	0	0	0	0	0
274219	k__Bacteria	p__Proteobacteria	c__Gammaproteobacteria	o__Pseudomonadales	f__Pseudomonadaceae	g__Pseudomonas	0	0	0	0	0	0	0.0179308
4295403	k__Bacteria	p__Firmicutes	c__Clostridia	o__Clostridiales	f__	g__	0.0318659	0.00584795	0.00532771	0	0	0	0.0179308
827585	k__Bacteria	p__Firmicutes	c__Clostridia	o__Clostridiales	f__Veillonellaceae	g__	0.0318659	0.0272904	0.0223764	0.0420948	0.0312695	0	0.0179308
14157	k__Bacteria	p__Firmicutes	c__Clostridia	o__Clostridiales	f__[Mogibacteriaceae]	g__	0.0122561	0	0	0	0	0	0
1111342	k__Bacteria	p__Proteobacteria	c__Betaproteobacteria	o__Burkholderiales	f__Oxalobacteraceae	g__	0	0	0	0.00247617	0	0	0
4438523	k__Bacteria	p__Firmicutes	c__Clostridia	o__Clostridiales	f__[Acidaminobacteraceae]	g__Fusibacter	0	0.00194932	0	0	0	0	0
709781	k__Archaea	p__Euryarchaeota	c__Methanomicrobia	o__Methanosarcinales	f__Methanosaetaceae	g__Methanosaeta	0	0	0	0	0.00156348	0	0
848158	k__Bacteria	p__[Thermi]	c__Deinococci	o__Deinococcales	f__Trueperaceae	g__B-42	0	0	0.00106554	0	0	0	0
346311	k__Bacteria	p__Proteobacteria	c__Alphaproteobacteria	o__Rhizobiales	f__Bradyrhizobiaceae	g__Bradyrhizobium	0	0	0	0.0074285	0.00625391	0	0
108424	k__Bacteria	p__Firmicutes	c__Clostridia	o__Clostridiales	f__	g__	0	0	0	0	0.0140713	0	0
584571	k__Bacteria	p__Firmicutes	c__Bacilli	o__Lactobacillales	f__Lactobacillaceae	g__Lactobacillus	0	0.0116959	0	0	0	0	0
147104	k__Bacteria	p__Chloroflexi	c__Dehalococcoidetes	o__GIF9	f__	g__	0	0.00194932	0.00106554	0	0	0	0
352742	k__Bacteria	p__Proteobacteria	c__Gammaproteobacteria	o__Oceanospirillales	f__Halomonadaceae	g__Halomonas	0	0	0.00639325	0	0	0	0
827051	k__Bacteria	p__Bacteroidetes	c__[Saprospirae]	o__[Saprospirales]	f__Chitinophagaceae	g__Sediminibacterium	0	0.00389864	0	0	0.00312695	0	0
900973	k__Bacteria	p__Proteobacteria	c__Betaproteobacteria	o__Neisseriales	f__Neisseriaceae	g__	0	0.00389864	0	0	0	0	0
331772	k__Bacteria	p__Bacteroidetes	c__Bacteroidia	o__Bacteroidales	f__S24-7	g__	0	0	0	0	0.0312695	0	0
219735	k__Bacteria	p__Planctomycetes	c__Phycisphaerae	o__MSBL9	f__	g__	0	0.00389864	0.00213108	0	0	0	0
1741782	k__Bacteria	p__Proteobacteria	c__Deltaproteobacteria	o__Syntrophobacterales	f__Syntrophorhabdaceae	g__	0	0	0	0.00247617	0.00312695	0	0.0358616
804830	k__Bacteria	p__Proteobacteria	c__Deltaproteobacteria	o__Syntrophobacterales	f__Syntrophaceae	g__	0.00490244	0.00779727	0	0	0	0	0
661728	k__Bacteria	p__Cyanobacteria	c__Synechococcophycideae	o__Pseudanabaenales	f__Pseudanabaenaceae	g__	0	0.00194932	0	0	0	0	0
1141143	k__Archaea	p__Euryarchaeota	c__Methanomicrobia	o__Methanosarcinales	f__Methanosaetaceae	g__Methanosaeta	0	0.00194932	0	0	0	0	0
588197	k__Bacteria	p__Firmicutes	c__Bacilli	o__Lactobacillales	f__Lactobacillaceae	g__Lactobacillus	0	0	0	0	0.0187617	0	0
1114304	k__Bacteria	p__OP9	c__JS1	o__SB-45	f__	g__	0.00245122	0.0136452	0	0	0.0109443	0	0
132521	k__Bacteria	p__Proteobacteria	c__Gammaproteobacteria	o__Pseudomonadales	f__Pseudomonadaceae	g__Pseudomonas	0	0	0	0	0	0	0.0179308
217822	k__Bacteria	p__Verrucomicrobia	c__[Pedosphaerae]	o__[Pedosphaerales]	f__Ellin515	g__	0	0	0	0.029714	0	0	0
202466	k__Bacteria	p__Proteobacteria	c__Gammaproteobacteria	o__Pseudomonadales	f__Pseudomonadaceae	g__Pseudomonas	0	0	0	0.00247617	0	0	0
814170	k__Bacteria	p__Proteobacteria	c__Deltaproteobacteria	o__Syntrophobacterales	f__Syntrophorhabdaceae	g__	0.0122561	0	0.00319662	0.0495233	0	0	0
584177	k__Bacteria	p__Proteobacteria	c__Betaproteobacteria	o__Burkholderiales	f__Comamonadaceae	g__	0	0.0311891	0	0.059428	0.0984991	0	0
91285	k__Bacteria	p__Bacteroidetes	c__Bacteroidia	o__Bacteroidales	f__	g__	0	0	0.00106554	0	0	0	0
814489	k__Bacteria	p__WPS-2	c__	o__	f__	g__	0	0	0	0.00990467	0	0	0
175931	k__Bacteria	p__Proteobacteria	c__Alphaproteobacteria	o__Rhizobiales	f__Methylobacteriaceae	g__Methylobacterium	0	0	0	0	0.00156348	0	0
1118690	k__Bacteria	p__Thermotogae	c__Thermotogae	o__Thermotogales	f__Thermotogaceae	g__Kosmotoga	0.0808903	0.17154	0.0447527	0.21295	0.0562852	0	0.0358616
209833	k__Archaea	p__Euryarchaeota	c__Methanomicrobia	o__Methanomicrobiales	f__Methanomicrobiaceae	g__Methanoculleus	0.0147073	0.0155945	0.00958987	0.014857	0.00469043	0	0.0896539
4360776	k__Bacteria	p__Firmicutes	c__Clostridia	o__Clostridiales	f__Clostridiaceae	g__Clostridium	0	0	0	0	0	0	0.0179308
4376154	k__Bacteria	p__Actinobacteria	c__Actinobacteria	o__Actinomycetales	f__Cellulomonadaceae	g__Demequina	0	0.0214425	0	0	0	0	0
257495	k__Bacteria	p__Proteobacteria	c__Gammaproteobacteria	o__Methylococcales	f__	g__	0.00245122	0	0	0	0	0	0
1136044	k__Bacteria	p__Chloroflexi	c__Anaerolineae	o__Anaerolineales	f__Anaerolinaceae	g__SHD-231	0	0	0	0	0	0	0.0896539
3310210	k__Bacteria	p__Acidobacteria	c__Solibacteres	o__Solibacterales	f__	g__	0	0	0	0	0.0203252	0	0
156946	k__Bacteria	p__Proteobacteria	c__Gammaproteobacteria	o__Legionellales	f__	g__	0	0.0155945	0	0	0.0203252	0	0
1941615	k__Bacteria	p__Proteobacteria	c__Deltaproteobacteria	o__Desulfobacterales	f__Desulfobacteraceae	g__	0	0	0	0	0.0265791	0	0
724244	k__Bacteria	p__Bacteroidetes	c__Cytophagia	o__Cytophagales	f__Cyclobacteriaceae	g__	0	0	0.00958987	0	0	0	0
37119	k__Archaea	p__Euryarchaeota	c__Methanomicrobia	o__Methanomicrobiales	f__Methanoregulaceae	g__Candidatus Methanoregula	0	0.00389864	0	0.00247617	0.00156348	0	0
28584	k__Bacteria	p__Firmicutes	c__Clostridia	o__Clostridiales	f__Eubacteriaceae	g__Acetobacterium	0	0.00194932	0	0	0	0	0
1122364	k__Bacteria	p__Proteobacteria	c__Betaproteobacteria	o__Neisseriales	f__Neisseriaceae	g__	0	0	0.00532771	0	0	0	0
114572	k__Bacteria	p__Proteobacteria	c__Gammaproteobacteria	o__Pseudomonadales	f__Pseudomonadaceae	g__Pseudomonas	0	0.00389864	0	0	0.00156348	0	0
819425	k__Bacteria	p__Bacteroidetes	c__Bacteroidia	o__Bacteroidales	f__	g__	0.00735366	0.0155945	0.00639325	0.0123808	0.00938086	0	0
399883	k__Bacteria	p__Bacteroidetes	c__Cytophagia	o__Cytophagales	f__Cyclobacteriaceae	g__	0	0	0	0.0123808	0	0	0
147637	k__Bacteria	p__Proteobacteria	c__Betaproteobacteria	o__Rhodocyclales	f__Rhodocyclaceae	g__Dok59	0	0.0155945	0	0	0.00156348	0	0
580295	k__Bacteria	p__Proteobacteria	c__Gammaproteobacteria	o__Enterobacteriales	f__Enterobacteriaceae	g__	0.00490244	0.00389864	0.00639325	0	0	0	0.0717231
170726	k__Archaea	p__Euryarchaeota	c__Methanobacteria	o__Methanobacteriales	f__Methanobacteriaceae	g__Methanobacterium	0	0	0	0	0.00156348	0	0
516648	k__Bacteria	p__Actinobacteria	c__Actinobacteria	o__Actinomycetales	f__Micrococcaceae	g__Rothia	0	0.00779727	0	0	0	0	0
652375	k__Bacteria	p__Proteobacteria	c__Deltaproteobacteria	o__Syntrophobacterales	f__Syntrophaceae	g__Syntrophus	0.00490244	0.0623782	0.00958987	0.0495233	0.0609756	0	0.197239
355752	k__Bacteria	p__Firmicutes	c__Clostridia	o__Clostridiales	f__[Acidaminobacteraceae]	g__Fusibacter	0	0	0	0	0	0	0.0179308
750755	k__Bacteria	p__Proteobacteria	c__Alphaproteobacteria	o__Rhodospirillales	f__Rhodospirillaceae	g__Magnetospirillum	0.0269634	0.00779727	0.0149176	0.074285	0.0109443	0	0
256536	k__Bacteria	p__Acidobacteria	c__DA052	o__Ellin6513	f__	g__	0	0.00194932	0	0.0198093	0.0265791	0	0
100793	k__Bacteria	p__Proteobacteria	c__Alphaproteobacteria	o__Rhizobiales	f__Bradyrhizobiaceae	g__Bosea	0	0	0	0.00247617	0	0	0
151275	k__Bacteria	p__Acidobacteria	c__[Chloracidobacteria]	o__RB41	f__	g__	0	0	0.00106554	0	0	0	0
304435	k__Bacteria	p__OP8	c__OP8_2	o__	f__	g__	0.208354	0.140351	0.114013	0.121332	0.275172	0	0
239924	k__Bacteria	p__Proteobacteria	c__Gammaproteobacteria	o__Pseudomonadales	f__Pseudomonadaceae	g__Pseudomonas	0	0	0	0	0	0	0.0179308
276168	k__Bacteria	p__Proteobacteria	c__Gammaproteobacteria	o__Pseudomonadales	f__Pseudomonadaceae	g__	0	0	0	0	0	0	0.179308
533166	k__Archaea	p__Euryarchaeota	c__Methanobacteria	o__Methanobacteriales	f__WSA2	g__	0	0	0	0	0	0	0.0717231
590136	k__Bacteria	p__Proteobacteria	c__Gammaproteobacteria	o__Pseudomonadales	f__Pseudomonadaceae	g__Pseudomonas	0	0	0	0	0	0	0.0179308
989522	k__Bacteria	p__Actinobacteria	c__Actinobacteria	o__Actinomycetales	f__Corynebacteriaceae	g__Corynebacterium	0	0.00194932	0	0	0	0	0
1061566	k__Bacteria	p__Actinobacteria	c__Actinobacteria	o__Actinomycetales	f__Corynebacteriaceae	g__Corynebacterium	0	0	0	0.00247617	0.00156348	0	0
1027587	k__Bacteria	p__Firmicutes	c__Bacilli	o__Lactobacillales	f__Carnobacteriaceae	g__Granulicatella	0	0	0	0	0.00156348	0	0
593731	k__Bacteria	p__Firmicutes	c__Clostridia	o__Clostridiales	f__Christensenellaceae	g__	0	0.00584795	0	0	0	0	0
549048	k__Bacteria	p__Cyanobacteria	c__Synechococcophycideae	o__Synechococcales	f__Synechococcaceae	g__Paulinella	0	0	0	0	0.0125078	0	0
611931	k__Bacteria	p__Firmicutes	c__Bacilli	o__Lactobacillales	f__Aerococcaceae	g__Aerococcus	0	0	0	0.00495233	0	0	0
723969	k__Archaea	p__Euryarchaeota	c__Methanomicrobia	o__Methanomicrobiales	f__Methanoregulaceae	g__	0	0.00194932	0.00106554	0.0123808	0.00156348	0	0
240641	k__Bacteria	p__Proteobacteria	c__Deltaproteobacteria	o__Desulfuromonadales	f__Pelobacteraceae	g__Pelobacter	0	0.00974659	0.00639325	0	0.00312695	0	0
4338486	k__Bacteria	p__Firmicutes	c__Bacilli	o__Lactobacillales	f__Streptococcaceae	g__Streptococcus	0.0147073	0.0233918	0	0	0	0	0
764682	k__Bacteria	p__Proteobacteria	c__Gammaproteobacteria	o__Pseudomonadales	f__Pseudomonadaceae	g__Pseudomonas	0	0	0	0	0	0	0.125516
1106109	k__Bacteria	p__Proteobacteria	c__Epsilonproteobacteria	o__Campylobacterales	f__Campylobacteraceae	g__Sulfurospirillum	0	0	0	0	0	0	0.197239
589105	k__Bacteria	p__Bacteroidetes	c__Bacteroidia	o__Bacteroidales	f__	g__	0.00245122	0	0	0	0.0109443	0	0
133965	k__Bacteria	p__Chloroflexi	c__Anaerolineae	o__Anaerolineales	f__Anaerolinaceae	g__T78	0	0.00194932	0.00106554	0.014857	0.00312695	0	0.0179308
576230	k__Bacteria	p__Firmicutes	c__Clostridia	o__Clostridiales	f__Peptostreptococcaceae	g__Tepidibacter	0	0	0	0	0	0	0.0179308
4423851	k__Bacteria	p__Proteobacteria	c__Epsilonproteobacteria	o__Campylobacterales	f__Campylobacteraceae	g__Sulfurospirillum	0.0514756	0	0.00426217	0	0	0	0.0537924
221136	k__Bacteria	p__Proteobacteria	c__Deltaproteobacteria	o__Desulfuromonadales	f__Geobacteraceae	g__Geobacter	0	0	0	0	0	0	0.304823
838721	k__Bacteria	p__Actinobacteria	c__Actinobacteria	o__Actinomycetales	f__Intrasporangiaceae	g__Phycicoccus	0	0.00194932	0	0	0	0	0
1927234	k__Bacteria	p__Fusobacteria	c__Fusobacteriia	o__Fusobacteriales	f__Leptotrichiaceae	g__Leptotrichia	0	0	0	0.00247617	0	0	0
260809	k__Bacteria	p__Proteobacteria	c__Gammaproteobacteria	o__Pseudomonadales	f__Pseudomonadaceae	g__Pseudomonas	0	0.00194932	0	0	0	0	0
4404047	k__Bacteria	p__Chloroflexi	c__Anaerolineae	o__GCA004	f__	g__	0.166683	0.0994152	0.0543426	0.0693327	0.223577	0	0
951488	k__Bacteria	p__Firmicutes	c__Bacilli	o__Bacillales	f__Staphylococcaceae	g__Staphylococcus	0	0.00194932	0	0	0	0	0
250780	k__Bacteria	p__Proteobacteria	c__Betaproteobacteria	o__Rhodocyclales	f__Rhodocyclaceae	g__	0.0392195	0.0487329	0.0170487	0.00495233	0	0	0
512955	k__Bacteria	p__Proteobacteria	c__Gammaproteobacteria	o__Enterobacteriales	f__Enterobacteriaceae	g__Candidatus Hamiltonella	0	0	0	0.00247617	0	0	0
135280	k__Archaea	p__Euryarchaeota	c__Methanomicrobia	o__Methanosarcinales	f__Methanosarcinaceae	g__Methanomethylovorans	0.00245122	0	0.00106554	0	0	0	0
900013	k__Bacteria	p__Proteobacteria	c__Alphaproteobacteria	o__Rhizobiales	f__Beijerinckiaceae	g__	0.00245122	0.0136452	0	0	0	0	0
566262	k__Bacteria	p__Bacteroidetes	c__Bacteroidia	o__Bacteroidales	f__	g__	0.00245122	0	0	0	0	0	0
698236	k__Bacteria	p__Actinobacteria	c__Actinobacteria	o__Actinomycetales	f__Pseudonocardiaceae	g__Actinomycetospora	0	0	0.00106554	0	0	0	0
4203053	k__Bacteria	p__Bacteroidetes	c__[Saprospirae]	o__[Saprospirales]	f__Chitinophagaceae	g__	0	0	0	0	0.00156348	0	0
561396	k__Bacteria	p__Proteobacteria	c__Alphaproteobacteria	o__Sphingomonadales	f__Erythrobacteraceae	g__	0	0	0.00106554	0	0	0	0
295974	k__Bacteria	p__Firmicutes	c__Clostridia	o__Clostridiales	f__Clostridiaceae	g__Clostridium	0	0.00194932	0	0	0	0	0
1842075	k__Bacteria	p__Firmicutes	c__Clostridia	o__Halanaerobiales	f__Halanaerobiaceae	g__Halanaerobium	0	0	0	0	0.00156348	0	0
4392919	k__Bacteria	p__Deferribacteres	c__Deferribacteres	o__Deferribacterales	f__Deferribacteraceae	g__	0.102951	0.0233918	0.0692602	0.0544757	0.0281426	0	0
821057	k__Bacteria	p__Chloroflexi	c__Anaerolineae	o__OPB11	f__	g__	0	0.00194932	0	0	0	0	0
203665	k__Archaea	p__Euryarchaeota	c__Methanomicrobia	o__Methanosarcinales	f__Methanosarcinaceae	g__	0.00490244	0.00584795	0.00319662	0.00495233	0	0	0
4431803	k__Bacteria	p__Cyanobacteria	c__Chloroplast	o__Streptophyta	f__	g__	0	0.00389864	0	0	0	0	0
1866	k__Bacteria	p__Deferribacteres	c__Deferribacteres	o__Deferribacterales	f__Deferribacteraceae	g__Geovibrio	0	0.00194932	0	0.0123808	0	0	0
4458631	k__Archaea	p__Euryarchaeota	c__Methanomicrobia	o__Methanomicrobiales	f__	g__	0	0	0	0	0.00156348	0	0.0179308
260489	k__Archaea	p__Euryarchaeota	c__Methanomicrobia	o__Methanosarcinales	f__Methanosaetaceae	g__Methanosaeta	0	0.00974659	0	0.0074285	0	0	0
1722519	k__Bacteria	p__Proteobacteria	c__Deltaproteobacteria	o__Syntrophobacterales	f__Syntrophorhabdaceae	g__	0	0	0	0	0.00156348	0	0
753306	k__Bacteria	p__Synergistetes	c__Synergistia	o__Synergistales	f__Dethiosulfovibrionaceae	g__HA73	0	0.00194932	0	0	0	0	0
669486	k__Bacteria	p__Firmicutes	c__Bacilli	o__Lactobacillales	f__Streptococcaceae	g__Streptococcus	0	0	0	0.00247617	0	0	0
605050	k__Bacteria	p__Firmicutes	c__Bacilli	o__Bacillales	f__Bacillaceae	g__Bacillus	0	0	0.0479494	0	0	0	0
605723	k__Archaea	p__Euryarchaeota	c__Methanomicrobia	o__Methanosarcinales	f__Methanosaetaceae	g__Methanosaeta	0	0.00389864	0	0	0.00156348	0	0
821473	k__Bacteria	p__Proteobacteria	c__Gammaproteobacteria	o__Oceanospirillales	f__Alcanivoracaceae	g__Alcanivorax	0	0	0	0	0	0	0.0179308
99836	k__Bacteria	p__Firmicutes	c__Clostridia	o__Clostridiales	f__	g__	0.00245122	0.00194932	0.013852	0.029714	0	0	0
742726	k__Bacteria	p__Synergistetes	c__Synergistia	o__Synergistales	f__Dethiosulfovibrionaceae	g__	0	0	0	0	0	0	0.0179308
1868340	k__Bacteria	p__Firmicutes	c__Bacilli	o__Bacillales	f__Bacillaceae	g__Anoxybacillus	0	0	0	0	0.00156348	0	0
535359	k__Bacteria	p__Bacteroidetes	c__Bacteroidia	o__Bacteroidales	f__Prevotellaceae	g__Prevotella	0	0	0.00532771	0	0	0	0
1052881	k__Bacteria	p__Proteobacteria	c__Deltaproteobacteria	o__Desulfuromonadales	f__Pelobacteraceae	g__	0	0.00194932	0	0.00247617	0	0	0
535353	k__Bacteria	p__Firmicutes	c__Bacilli	o__Gemellales	f__Gemellaceae	g__	0	0	0.00106554	0	0	0	0
365181	k__Bacteria	p__Actinobacteria	c__Coriobacteriia	o__Coriobacteriales	f__Coriobacteriaceae	g__Collinsella	0	0	0	0.0074285	0	0	0
575143	k__Bacteria	p__Proteobacteria	c__Betaproteobacteria	o__Rhodocyclales	f__Rhodocyclaceae	g__Hydrogenophilus	0	0.00974659	0.00532771	0	0	0	0
2093501	k__Bacteria	p__OD1	c__	o__	f__	g__	0	0	0	0	0	0	0.0537924
249915	k__Archaea	p__Euryarchaeota	c__Methanobacteria	o__Methanobacteriales	f__Methanobacteriaceae	g__Methanobacterium	0.0196098	0.0116959	0	0.059428	0.0140713	0	0.179308
427241	k__Bacteria	p__Bacteroidetes	c__Bacteroidia	o__Bacteroidales	f__S24-7	g__	0	0	0	0	0.0140713	0	0
841724	k__Bacteria	p__Proteobacteria	c__Betaproteobacteria	o__Burkholderiales	f__Comamonadaceae	g__	0	0	0	0	0.00312695	0	0
4329616	k__Bacteria	p__Proteobacteria	c__Alphaproteobacteria	o__Sphingomonadales	f__	g__	0	0	0.00213108	0	0	0	0
3013444	k__Bacteria	p__Bacteroidetes	c__Bacteroidia	o__Bacteroidales	f__	g__	0	0	0	0	0.131332	0	0
605125	k__Bacteria	p__Bacteroidetes	c__Bacteroidia	o__Bacteroidales	f__Porphyromonadaceae	g__	0	0.0448343	0	0.0123808	0	0	0
830481	k__Bacteria	p__Firmicutes	c__Bacilli	o__Lactobacillales	f__Carnobacteriaceae	g__Carnobacterium	0	0	0	0	0.00312695	0	0
163641	k__Bacteria	p__Proteobacteria	c__Deltaproteobacteria	o__Desulfuromonadales	f__Geobacteraceae	g__Geobacter	0.0245122	0.0350877	0.0799156	0.0569518	0	0	0.0896539
108986	k__Bacteria	p__Proteobacteria	c__Alphaproteobacteria	o__Caulobacterales	f__Caulobacteraceae	g__Phenylobacterium	0	0	0	0.00495233	0	0	0
163647	k__Bacteria	p__Chloroflexi	c__Anaerolineae	o__SHA-20	f__	g__	0.0588293	0.037037	0.0479494	0.0272378	0.00312695	0	0
538685	k__Bacteria	p__Proteobacteria	c__Deltaproteobacteria	o__Syntrophobacterales	f__Syntrophaceae	g__	0	0	0	0	0.00156348	0	0
540952	k__Bacteria	p__Spirochaetes	c__Spirochaetes	o__Spirochaetales	f__Spirochaetaceae	g__Treponema	0	0.00194932	0	0.00247617	0	0	0
560393	k__Bacteria	p__Proteobacteria	c__Alphaproteobacteria	o__Rhodobacterales	f__Rhodobacteraceae	g__Rhodobacter	0	0	0	0	0.00156348	0	0
4446817	k__Bacteria	p__Chloroflexi	c__Anaerolineae	o__GCA004	f__	g__	0.00980488	0	0	0	0	0	0
850190	k__Bacteria	p__Proteobacteria	c__Betaproteobacteria	o__Burkholderiales	f__Alcaligenaceae	g__	0	0	0	0	0.00312695	0	0
195168	k__Bacteria	p__Cyanobacteria	c__Chloroplast	o__Chlorophyta	f__	g__	0	0	0.00213108	0	0	0	0
90189	k__Bacteria	p__Proteobacteria	c__Betaproteobacteria	o__	f__	g__	0	0	0.00106554	0	0	0	0
584612	k__Bacteria	p__Cyanobacteria	c__4C0d-2	o__MLE1-12	f__	g__	0	0	0.00426217	0.0619042	0.142276	0	0
327851	k__Bacteria	p__Firmicutes	c__Bacilli	o__Lactobacillales	f__Streptococcaceae	g__Streptococcus	0	0.00389864	0	0.00247617	0	0	0
912967	k__Bacteria	p__Proteobacteria	c__Gammaproteobacteria	o__Pseudomonadales	f__Pseudomonadaceae	g__Pseudomonas	0	0	0	0	0	0	0.107585
1118594	k__Bacteria	p__Proteobacteria	c__Deltaproteobacteria	o__Desulfuromonadales	f__Pelobacteraceae	g__	0	0	0	0.00247617	0	0	0
3534735	k__Bacteria	p__Actinobacteria	c__Actinobacteria	o__Actinomycetales	f__Propionibacteriaceae	g__Propionibacterium	0	0	0	0.00247617	0	0	0
906713	k__Bacteria	p__Chloroflexi	c__Anaerolineae	o__GCA004	f__	g__	0	0.00194932	0	0	0	0	0
4437024	k__Bacteria	p__Firmicutes	c__Bacilli	o__Lactobacillales	f__Streptococcaceae	g__Streptococcus	0	0	0	0.00247617	0	0	0
1019904	k__Bacteria	p__Bacteroidetes	c__Flavobacteriia	o__Flavobacteriales	f__Flavobacteriaceae	g__Myroides	0	0	0	0	0.00156348	0	0
827047	k__Bacteria	p__Firmicutes	c__Clostridia	o__Clostridiales	f__Clostridiaceae	g__Clostridiisalibacter	0	0	0	0	0	0	0.0896539
1110378	k__Bacteria	p__Firmicutes	c__Clostridia	o__Clostridiales	f__Ruminococcaceae	g__Oscillospira	0	0	0	0.00247617	0.00156348	0	0.107585
399527	k__Bacteria	p__Firmicutes	c__Bacilli	o__Lactobacillales	f__Carnobacteriaceae	g__Trichococcus	0	0	0	0.0173332	0	0	0
289184	k__Bacteria	p__OP9	c__JS1	o__SB-45	f__	g__	0	0.00584795	0	0.0173332	0	0	0
512485	k__Bacteria	p__Proteobacteria	c__Gammaproteobacteria	o__Pseudomonadales	f__Moraxellaceae	g__Acinetobacter	0	0	0	0.029714	0	0	0
1760354	k__Bacteria	p__Actinobacteria	c__Actinobacteria	o__Actinomycetales	f__Microbacteriaceae	g__Microbacterium	0	0	0.00745879	0.0247617	0.0203252	0	0
826668	k__Archaea	p__Euryarchaeota	c__Methanomicrobia	o__Methanosarcinales	f__Methanosaetaceae	g__Methanosaeta	0.0514756	0.413255	0.037294	0.41352	0.336148	0	2.97651
433016	k__Archaea	p__Euryarchaeota	c__Methanomicrobia	o__Methanomicrobiales	f__Methanomicrobiaceae	g__Methanoculleus	0.00245122	0	0.00106554	0.00247617	0	0	0
156592	k__Bacteria	p__Bacteroidetes	c__Bacteroidia	o__Bacteroidales	f__Porphyromonadaceae	g__	0	0.00974659	0.00639325	0	0	0	0
576010	k__Bacteria	p__Proteobacteria	c__Betaproteobacteria	o__Burkholderiales	f__Comamonadaceae	g__Comamonas	0	0	0.00532771	0	0	0	0
336824	k__Bacteria	p__Proteobacteria	c__Betaproteobacteria	o__Burkholderiales	f__Comamonadaceae	g__	0	0.00194932	0	0	0	0	0
540131	k__Bacteria	p__Actinobacteria	c__Actinobacteria	o__Actinomycetales	f__Gordoniaceae	g__Gordonia	0	0.00194932	0	0.00247617	0	0	0
237979	k__Bacteria	p__Proteobacteria	c__Gammaproteobacteria	o__Alteromonadales	f__Shewanellaceae	g__Shewanella	0	0	0.0170487	0	0	0	0
680060	k__Bacteria	p__Chloroflexi	c__Dehalococcoidetes	o__GIF9	f__	g__	0	0	0	0.00247617	0.00156348	0	0
4385687	k__Bacteria	p__Bacteroidetes	c__Bacteroidia	o__Bacteroidales	f__Prevotellaceae	g__Prevotella	0	0	0.00106554	0	0	0	0
2485755	k__Bacteria	p__Actinobacteria	c__OPB41	o__	f__	g__	0.372586	0.302144	0.273844	0.304569	0.517511	0	0
606965	k__Bacteria	p__Proteobacteria	c__Betaproteobacteria	o__Burkholderiales	f__Comamonadaceae	g__	0	0	0	0	0.00156348	0	0
338734	k__Bacteria	p__Chloroflexi	c__Anaerolineae	o__Anaerolineales	f__Anaerolinaceae	g__WCHB1-05	0	0	0	0	0.00156348	0	0
1098340	k__Bacteria	p__Firmicutes	c__Bacilli	o__Lactobacillales	f__Streptococcaceae	g__Streptococcus	0	0.0116959	0	0.0123808	0	0	0
570731	k__Bacteria	p__Proteobacteria	c__Deltaproteobacteria	o__Desulfobacterales	f__Desulfobacteraceae	g__	0	0	0	0	0.00156348	0	0
845167	k__Bacteria	p__Proteobacteria	c__Alphaproteobacteria	o__Rhizobiales	f__Beijerinckiaceae	g__	0	0.00194932	0	0	0	0	0
956988	k__Bacteria	p__Proteobacteria	c__Deltaproteobacteria	o__Desulfuromonadales	f__Geobacteraceae	g__Geobacter	0	0	0	0	0	0	0.0537924
366143	k__Bacteria	p__Firmicutes	c__Clostridia	o__Clostridiales	f__Ruminococcaceae	g__Oscillospira	0	0	0	0.00247617	0	0	0
143101	k__Bacteria	p__Proteobacteria	c__Deltaproteobacteria	o__Desulfovibrionales	f__Desulfovibrionaceae	g__Desulfovibrio	0.00245122	0.0155945	0	0.00247617	0	0	0
136749	k__Bacteria	p__Proteobacteria	c__Alphaproteobacteria	o__Rhizobiales	f__Rhizobiaceae	g__Agrobacterium	0.0147073	0.0331384	0.00426217	0.0544757	0	0	0
585143	k__Bacteria	p__Proteobacteria	c__Betaproteobacteria	o__Rhodocyclales	f__Rhodocyclaceae	g__	0.00490244	0	0	0	0	0	0
330235	k__Bacteria	p__Chloroflexi	c__Anaerolineae	o__Anaerolineales	f__Anaerolinaceae	g__SHD-231	0	0.00584795	0.0127865	0.00247617	0.00156348	0	0.0179308
4416763	k__Bacteria	p__Firmicutes	c__Bacilli	o__Lactobacillales	f__Streptococcaceae	g__Streptococcus	0	0	0	0.00247617	0	0	0
1108235	k__Bacteria	p__Chloroflexi	c__Anaerolineae	o__Anaerolineales	f__Anaerolinaceae	g__T78	0	0.00779727	0.00106554	0.00495233	0.0109443	0	0.0358616
961922	k__Bacteria	p__Firmicutes	c__Bacilli	o__Bacillales	f__Bacillaceae	g__Ornithinibacillus	0	0	0.00106554	0	0	0	0
566396	k__Bacteria	p__Actinobacteria	c__Actinobacteria	o__Actinomycetales	f__Brevibacteriaceae	g__Brevibacterium	0	0	0.013852	0	0	0	0
284293	k__Bacteria	p__Firmicutes	c__Bacilli	o__Bacillales	f__Staphylococcaceae	g__Staphylococcus	0	0.00389864	0	0.0074285	0	0	0
82138	k__Bacteria	p__Bacteroidetes	c__Bacteroidia	o__Bacteroidales	f__Bacteroidaceae	g__Bacteroides	0	0	0	0	0	0	0.0717231
1078027	k__Bacteria	p__Proteobacteria	c__Gammaproteobacteria	o__Pseudomonadales	f__Pseudomonadaceae	g__Pseudomonas	0	0	0	0	0	0	0.0179308
615153	k__Bacteria	p__Proteobacteria	c__Alphaproteobacteria	o__Rhizobiales	f__Rhizobiaceae	g__	0	0	0	0	0.00156348	0	0
4185344	k__Bacteria	p__Proteobacteria	c__Betaproteobacteria	o__Neisseriales	f__Neisseriaceae	g__	0.0294146	0.0487329	0.0245075	0	0.0578487	0	0
4421758	k__Bacteria	p__Firmicutes	c__Bacilli	o__Bacillales	f__Bacillaceae	g__Anoxybacillus	0	0	0	0	0.00156348	0	0
808051	k__Bacteria	p__Proteobacteria	c__Gammaproteobacteria	o__Pseudomonadales	f__Moraxellaceae	g__Acinetobacter	0	0.00389864	0	0.0074285	0	0	0
529635	k__Bacteria	p__Proteobacteria	c__Betaproteobacteria	o__	f__	g__	0.00245122	0.00584795	0.00319662	0.0569518	0.109443	0	0.251031
216219	k__Bacteria	p__Armatimonadetes	c__SJA-176	o__RB046	f__	g__	0	0.00194932	0	0	0	0	0
213535	k__Bacteria	p__Actinobacteria	c__Actinobacteria	o__Actinomycetales	f__	g__	0.00490244	0	0	0	0	0	0
590013	k__Bacteria	p__WS6	c__SC72	o__WCHB1-15	f__	g__	0	0	0	0	0.0969356	0	0
4316862	k__Bacteria	p__Proteobacteria	c__Alphaproteobacteria	o__Caulobacterales	f__Caulobacteraceae	g__	0.00490244	0.00194932	0	0.0222855	0	0	0
3010528	k__Bacteria	p__Firmicutes	c__Clostridia	o__Clostridiales	f__Dehalobacteriaceae	g__Dehalobacterium	0	0	0	0	0.00312695	0	0
573223	k__Bacteria	p__Proteobacteria	c__Alphaproteobacteria	o__Rhizobiales	f__Rhizobiaceae	g__Rhizobium	0	0.0233918	2.66385	0	0	0	0
840914	k__Bacteria	p__Bacteroidetes	c__Bacteroidia	o__Bacteroidales	f__Prevotellaceae	g__Prevotella	0	0	0	0.0123808	0	0	0
1011046	k__Bacteria	p__Actinobacteria	c__Actinobacteria	o__Actinomycetales	f__Corynebacteriaceae	g__Corynebacterium	0	0.00194932	0	0	0	0	0
529839	k__Bacteria	p__Actinobacteria	c__Actinobacteria	o__Actinomycetales	f__Micrococcaceae	g__Kocuria	0	0.00194932	0	0	0	0	0
256834	k__Bacteria	p__Proteobacteria	c__Gammaproteobacteria	o__Pseudomonadales	f__Pseudomonadaceae	g__Pseudomonas	0.00245122	0	0.00106554	0	0	0	0
688784	k__Bacteria	p__Proteobacteria	c__Alphaproteobacteria	o__Rhizobiales	f__Bradyrhizobiaceae	g__	0	0.00194932	0	0	0.00156348	0	0
4475604	k__Bacteria	p__Bacteroidetes	c__Bacteroidia	o__Bacteroidales	f__Porphyromonadaceae	g__	0.00245122	0	0	0	0.00156348	0	0
4319793	k__Bacteria	p__Firmicutes	c__Bacilli	o__Lactobacillales	f__Streptococcaceae	g__Streptococcus	0.00490244	0	0	0	0	0	0
103219	k__Archaea	p__Euryarchaeota	c__Methanomicrobia	o__Methanosarcinales	f__Methanosaetaceae	g__Methanosaeta	0	0.00194932	0	0	0	0	0.0179308
4301298	k__Bacteria	p__Bacteroidetes	c__Bacteroidia	o__Bacteroidales	f__Bacteroidaceae	g__Bacteroides	0	0	0	0	0	0	0.0179308
103211	k__Bacteria	p__Acidobacteria	c__[Chloracidobacteria]	o__RB41	f__Ellin6075	g__	0.00980488	0.0214425	0.00745879	0.029714	0.0218887	0	0
150994	k__Bacteria	p__Bacteroidetes	c__Sphingobacteriia	o__Sphingobacteriales	f__	g__	0.0588293	0.0955166	0.0575392	0.235236	0.47217	0	0
4325662	k__Bacteria	p__Firmicutes	c__Clostridia	o__Clostridiales	f__[Tissierellaceae]	g__Dethiosulfatibacter	0.0318659	0.0233918	0.00852433	0	0.0171982	0	0
538602	k__Bacteria	p__Proteobacteria	c__Gammaproteobacteria	o__Vibrionales	f__Vibrionaceae	g__Aliivibrio	0	0	0.0181142	0	0	0	0
580869	k__Bacteria	p__Proteobacteria	c__Deltaproteobacteria	o__Syntrophobacterales	f__Syntrophaceae	g__Desulfomonile	0	0	0	0	0	0	0.0179308
223097	k__Bacteria	p__Proteobacteria	c__Betaproteobacteria	o__Burkholderiales	f__Oxalobacteraceae	g__	0	0.00584795	0	0	0	0	0
590099	k__Bacteria	p__Proteobacteria	c__Alphaproteobacteria	o__Sphingomonadales	f__Sphingomonadaceae	g__Sphingomonas	0	0.00389864	0.00319662	0.0470472	0	0	0
4439808	k__Bacteria	p__OD1	c__ZB2	o__	f__	g__	0	0.00389864	0	0	0	0	0
232980	k__Bacteria	p__Proteobacteria	c__Deltaproteobacteria	o__FAC87	f__	g__	0	0	0.00106554	0	0	0	0
563456	k__Bacteria	p__Firmicutes	c__Clostridia	o__Clostridiales	f__[Acidaminobacteraceae]	g__Fusibacter	0	0	0	0	0	0	0.0179308
215855	k__Bacteria	p__Firmicutes	c__Clostridia	o__Clostridiales	f__Ruminococcaceae	g__	0	0	0.00319662	0	0	0	0
1083508	k__Bacteria	p__Proteobacteria	c__Gammaproteobacteria	o__Xanthomonadales	f__Xanthomonadaceae	g__	0	0	0	0	0	0	0.0179308
4170478	k__Bacteria	p__Bacteroidetes	c__[Saprospirae]	o__[Saprospirales]	f__Saprospiraceae	g__Aquirestis	0	0	0.00213108	0	0	0	0
190846	k__Bacteria	p__Bacteroidetes	c__Bacteroidia	o__Bacteroidales	f__[Paraprevotellaceae]	g__[Prevotella]	0	0	0	0	0.109443	0	0
1082059	k__Bacteria	p__Proteobacteria	c__Alphaproteobacteria	o__Sphingomonadales	f__Erythrobacteraceae	g__Erythrobacter	0	0	0	0.00247617	0	0	0
279258	k__Bacteria	p__Actinobacteria	c__Actinobacteria	o__Actinomycetales	f__Micrococcaceae	g__	0.00490244	0	0	0	0	0	0
521827	k__Archaea	p__Euryarchaeota	c__Methanomicrobia	o__Methanomicrobiales	f__Methanoregulaceae	g__	0	0.00389864	0	0.00495233	0.00312695	0	0
649393	k__Bacteria	p__Synergistetes	c__Synergistia	o__Synergistales	f__Thermovirgaceae	g__	0	0.00194932	0	0	0	0	0.0179308
305059	k__Bacteria	p__Bacteroidetes	c__Bacteroidia	o__Bacteroidales	f__S24-7	g__	0	0	0	0	0.00469043	0	0
3487653	k__Bacteria	p__Proteobacteria	c__Betaproteobacteria	o__Burkholderiales	f__Comamonadaceae	g__	0	0	0	0	0.00156348	0	0
4464303	k__Bacteria	p__Proteobacteria	c__Gammaproteobacteria	o__Pseudomonadales	f__Pseudomonadaceae	g__Pseudomonas	0	0	0	0	0	0	0.0358616
4380382	k__Bacteria	p__Armatimonadetes	c__SJA-176	o__RB046	f__	g__	0	0	0	0	0.00156348	0	0
25790	k__Bacteria	p__Proteobacteria	c__Deltaproteobacteria	o__Desulfuromonadales	f__Geobacteraceae	g__Geobacter	0	0.00584795	0.00319662	0	0	0	0
825033	k__Bacteria	p__Proteobacteria	c__Gammaproteobacteria	o__Enterobacteriales	f__Enterobacteriaceae	g__Erwinia	0	0	0.00106554	0	0	0	0
262708	k__Bacteria	p__Proteobacteria	c__Gammaproteobacteria	o__Pseudomonadales	f__Pseudomonadaceae	g__Pseudomonas	0	0	0	0	0	0	0.0179308
572275	k__Archaea	p__Euryarchaeota	c__Methanomicrobia	o__Methanosarcinales	f__Methanosaetaceae	g__Methanosaeta	0	0	0	0	0	0	0.0179308
141610	k__Bacteria	p__Proteobacteria	c__Deltaproteobacteria	o__Desulfobacterales	f__Desulfobulbaceae	g__	0	0	0	0	0.032833	0	0
82262	k__Bacteria	p__Firmicutes	c__Clostridia	o__Clostridiales	f__Eubacteriaceae	g__Acetobacterium	0.00735366	0.00194932	0.0191797	0.00990467	0.00156348	0	0
766214	k__Bacteria	p__Actinobacteria	c__Actinobacteria	o__Actinomycetales	f__Sporichthyaceae	g__	0	0	0.00426217	0	0	0	0
575979	k__Bacteria	p__Firmicutes	c__Bacilli	o__Bacillales	f__Bacillaceae	g__Bacillus	0	0	0.00958987	0	0	0	0
7932	k__Bacteria	p__Proteobacteria	c__Gammaproteobacteria	o__Legionellales	f__Legionellaceae	g__Legionella	0	0	0.00213108	0	0	0	0
221817	k__Bacteria	p__Spirochaetes	c__Spirochaetes	o__Spirochaetales	f__Spirochaetaceae	g__Treponema	0	0	0	0	0.00156348	0	0
240331	k__Bacteria	p__Proteobacteria	c__Betaproteobacteria	o__Hydrogenophilales	f__Hydrogenophilaceae	g__Thiobacillus	0	0	0	0	0.00156348	0	0
519955	k__Bacteria	p__Proteobacteria	c__Betaproteobacteria	o__Rhodocyclales	f__Rhodocyclaceae	g__	0	0.00584795	0.00106554	0	0.00938086	0	0.0179308
810903	k__Bacteria	p__OP9	c__JS1	o__BA021	f__	g__	0.186293	0.187135	0.0660636	0.0841897	0.0500313	0	0.340685
444857	k__Bacteria	p__Fusobacteria	c__Fusobacteriia	o__Fusobacteriales	f__Fusobacteriaceae	g__Fusobacterium	0	0.00194932	0	0	0	0	0
593302	k__Bacteria	p__Firmicutes	c__Clostridia	o__Clostridiales	f__Clostridiaceae	g__Clostridium	0	0.00194932	0	0.00247617	0	0	0
1971819	k__Bacteria	p__Proteobacteria	c__Gammaproteobacteria	o__Pasteurellales	f__Pasteurellaceae	g__Haemophilus	0.0122561	0	0.011721	0.103999	0	0	0
1097359	k__Bacteria	p__Proteobacteria	c__Gammaproteobacteria	o__Pseudomonadales	f__Moraxellaceae	g__Acinetobacter	0	0.00389864	0	0.00990467	0.00781739	0	0
806278	k__Bacteria	p__Gemmatimonadetes	c__Gemm-3	o__	f__	g__	0	0	0.00639325	0	0	0	0
4447770	k__Bacteria	p__Firmicutes	c__Clostridia	o__Clostridiales	f__Eubacteriaceae	g__Acetobacterium	0	0	0.00213108	0	0	0	0
3154123	k__Bacteria	p__Actinobacteria	c__Actinobacteria	o__Actinomycetales	f__Intrasporangiaceae	g__	0	0	0.00106554	0	0	0	0
279948	k__Bacteria	p__Proteobacteria	c__Gammaproteobacteria	o__Pseudomonadales	f__Pseudomonadaceae	g__Pseudomonas	0	0	0	0	0	0	0.0179308
508890	k__Bacteria	p__Actinobacteria	c__Actinobacteria	o__Actinomycetales	f__Micrococcaceae	g__Kocuria	0	0	0	0	0.0125078	0	0
832215	k__Bacteria	p__Proteobacteria	c__Deltaproteobacteria	o__Myxococcales	f__	g__	0.00490244	0	0	0	0.0140713	0	0
305129	k__Bacteria	p__Proteobacteria	c__Gammaproteobacteria	o__Pseudomonadales	f__Pseudomonadaceae	g__	0	0	0	0	0	0	0.0179308
328043	k__Bacteria	p__Proteobacteria	c__Gammaproteobacteria	o__Alteromonadales	f__Alteromonadaceae	g__Marinimicrobium	0	0	0	0	0	0	0.0179308
4358615	k__Bacteria	p__Chloroflexi	c__Anaerolineae	o__Anaerolineales	f__Anaerolinaceae	g__SHD-231	0	0	0	0	0.00156348	0	0.0179308
633252	k__Bacteria	p__Proteobacteria	c__Gammaproteobacteria	o__Pseudomonadales	f__Pseudomonadaceae	g__Pseudomonas	0	0	0	0.00247617	0	0	0
540826	k__Bacteria	p__Actinobacteria	c__Actinobacteria	o__Actinomycetales	f__Cryptosporangiaceae	g__Cryptosporangium	0	0	0.00426217	0	0	0	0
138179	k__Bacteria	p__Bacteroidetes	c__Bacteroidia	o__Bacteroidales	f__Porphyromonadaceae	g__Porphyromonas	0	0	0.00213108	0	0	0	0
4429893	k__Bacteria	p__Firmicutes	c__Clostridia	o__Clostridiales	f__Clostridiaceae	g__	0	0	0.00319662	0	0	0	0
162071	k__Bacteria	p__Chloroflexi	c__Anaerolineae	o__OPB11	f__	g__	0	0	0.00745879	0	0.0297061	0	0.0179308
582632	k__Bacteria	p__Firmicutes	c__Clostridia	o__Clostridiales	f__Clostridiaceae	g__Tindallia_Anoxynatronum	0	0	0	0	0	0	0.0179308
654742	k__Bacteria	p__Proteobacteria	c__Alphaproteobacteria	o__Sphingomonadales	f__Sphingomonadaceae	g__Kaistobacter	0	0	0.00106554	0	0	0	0
535295	k__Bacteria	p__Spirochaetes	c__Spirochaetes	o__Spirochaetales	f__Spirochaetaceae	g__Treponema	0	0	0	0.00247617	0	0	0
1097593	k__Bacteria	p__Firmicutes	c__Bacilli	o__Gemellales	f__Gemellaceae	g__Gemella	0	0	0	0.00495233	0	0	0
66908	k__Bacteria	p__Chloroflexi	c__Anaerolineae	o__SJA-15	f__	g__	0	0	0	0.00247617	0	0	0
113352	k__Bacteria	p__Proteobacteria	c__Gammaproteobacteria	o__Pseudomonadales	f__Pseudomonadaceae	g__Pseudomonas	0	0	0	0	0	0	0.0179308
587178	k__Bacteria	p__Planctomycetes	c__Phycisphaerae	o__Phycisphaerales	f__	g__	0	0	0.00532771	0.0222855	0	0	0
1092725	k__Bacteria	p__Actinobacteria	c__Actinobacteria	o__Actinomycetales	f__Micrococcaceae	g__Rothia	0	0	0	0.00247617	0	0	0
4423711	k__Bacteria	p__Proteobacteria	c__Betaproteobacteria	o__	f__	g__	0	0	0	0	0.0125078	0	0
329402	k__Bacteria	p__Firmicutes	c__Bacilli	o__Lactobacillales	f__Lactobacillaceae	g__Lactobacillus	0	0	0	0	0.476861	0	0
10459	k__Bacteria	p__Proteobacteria	c__Deltaproteobacteria	o__Desulfovibrionales	f__Desulfovibrionaceae	g__Desulfovibrio	0.0122561	0	0	0	0	0	0
243015	k__Bacteria	p__Proteobacteria	c__Gammaproteobacteria	o__Pseudomonadales	f__Pseudomonadaceae	g__Pseudomonas	0	0	0	0	0	0	0.0179308
676621	k__Bacteria	p__Bacteroidetes	c__Bacteroidia	o__Bacteroidales	f__	g__	0	0.00584795	0	0.00247617	0.00938086	0	0.107585
195179	k__Bacteria	p__Proteobacteria	c__Gammaproteobacteria	o__Pseudomonadales	f__Pseudomonadaceae	g__Pseudomonas	0	0	0	0	0	0	0.0179308
269349	k__Bacteria	p__Chloroflexi	c__Anaerolineae	o__Anaerolineales	f__Anaerolinaceae	g__T78	0	0	0	0.00247617	0	0	0.0179308
780555	k__Bacteria	p__Proteobacteria	c__Gammaproteobacteria	o__Pseudomonadales	f__Pseudomonadaceae	g__Pseudomonas	0	0	0	0	0	0	0.125516
4370071	k__Bacteria	p__Firmicutes	c__Bacilli	o__Bacillales	f__Bacillaceae	g__Anoxybacillus	0	0	0	0	0.00156348	0	0
195376	k__Bacteria	p__Chloroflexi	c__Anaerolineae	o__Anaerolineales	f__Anaerolinaceae	g__C1_B004	0.044122	0.0272904	0.0287696	0.0272378	0.0218887	0	0
809100	k__Bacteria	p__Proteobacteria	c__Gammaproteobacteria	o__Xanthomonadales	f__Xanthomonadaceae	g__	0	0.0155945	0.00532771	0.0396187	0	0	0
564674	k__Bacteria	p__Firmicutes	c__Bacilli	o__Bacillales	f__Paenibacillaceae	g__Paenibacillus	0	0	0	0.00247617	0	0	0
285061	k__Bacteria	p__Proteobacteria	c__Alphaproteobacteria	o__Rhizobiales	f__Hyphomicrobiaceae	g__Pedomicrobium	0	0	0	0	0.00156348	0	0
331752	k__Bacteria	p__Proteobacteria	c__Betaproteobacteria	o__Burkholderiales	f__Oxalobacteraceae	g__Ralstonia	0	0.00194932	0	0	0	0	0
179300	k__Bacteria	p__Proteobacteria	c__Gammaproteobacteria	o__Pseudomonadales	f__Moraxellaceae	g__	0	0	0	0.00247617	0	0	0
37911	k__Bacteria	p__Proteobacteria	c__Betaproteobacteria	o__Burkholderiales	f__Comamonadaceae	g__Mitsuaria	0	0	0	0	0.00312695	0	0
41128	k__Bacteria	p__Firmicutes	c__Clostridia	o__Clostridiales	f__Veillonellaceae	g__Megasphaera	0	0	0	0	0.0203252	0	0
814805	k__Bacteria	p__Proteobacteria	c__Gammaproteobacteria	o__Pseudomonadales	f__Pseudomonadaceae	g__	0	0	0	0	0	0	0.4662
809760	k__Bacteria	p__Proteobacteria	c__Alphaproteobacteria	o__Rhizobiales	f__Rhizobiaceae	g__Agrobacterium	0	0	0	0.00495233	0	0	0
167822	k__Bacteria	p__Proteobacteria	c__Deltaproteobacteria	o__Desulfuromonadales	f__Geobacteraceae	g__Geobacter	0	0.00194932	0	0	0	0	0
352722	k__Bacteria	p__Chloroflexi	c__Anaerolineae	o__Anaerolineales	f__Anaerolinaceae	g__T78	0	0	0	0	0.00156348	0	0.0896539
699470	k__Bacteria	p__Proteobacteria	c__Deltaproteobacteria	o__Syntrophobacterales	f__Syntrophaceae	g__	0	0	0	0	0.00312695	0	0.0179308
70071	k__Bacteria	p__Proteobacteria	c__Alphaproteobacteria	o__Sphingomonadales	f__Sphingomonadaceae	g__	0	0	0	0	0.00156348	0	0
918139	k__Bacteria	p__Actinobacteria	c__Actinobacteria	o__Actinomycetales	f__Propionibacteriaceae	g__Propionibacterium	0	0.00194932	0	0	0.00156348	0	0
4367098	k__Bacteria	p__Chloroflexi	c__Dehalococcoidetes	o__Dehalococcoidales	f__	g__	0	0.00974659	0	0	0	0	0
756168	k__Bacteria	p__Chloroflexi	c__Anaerolineae	o__Anaerolineales	f__Anaerolinaceae	g__	0	0	0	0.00247617	0	0	0
237364	k__Bacteria	p__Proteobacteria	c__Gammaproteobacteria	o__Pseudomonadales	f__Pseudomonadaceae	g__Pseudomonas	0	0	0	0	0	0	0.0179308
346241	k__Bacteria	p__Proteobacteria	c__Alphaproteobacteria	o__Sphingomonadales	f__Sphingomonadaceae	g__Sphingopyxis	0	0	0	0.00495233	0	0	0
132546	k__Bacteria	p__Firmicutes	c__Clostridia	o__Clostridiales	f__[Tissierellaceae]	g__Parvimonas	0	0	0.00319662	0	0	0	0
822776	k__Bacteria	p__Proteobacteria	c__Betaproteobacteria	o__Burkholderiales	f__Oxalobacteraceae	g__Massilia	0	0.00779727	0	0	0	0	0
1085832	k__Bacteria	p__Firmicutes	c__Bacilli	o__Lactobacillales	f__Streptococcaceae	g__Streptococcus	0	0.0116959	0	0.00495233	0.00312695	0	0
58865	k__Bacteria	p__Proteobacteria	c__Alphaproteobacteria	o__Sphingomonadales	f__Sphingomonadaceae	g__Sphingomonas	0	0	0	0	0.00469043	0	0
587601	k__Bacteria	p__Proteobacteria	c__Gammaproteobacteria	o__Pseudomonadales	f__Pseudomonadaceae	g__Pseudomonas	0	0	0	0	0	0	0.0179308
360432	k__Bacteria	p__Proteobacteria	c__Alphaproteobacteria	o__Rhodobacterales	f__Rhodobacteraceae	g__Rubellimicrobium	0.00245122	0	0	0	0	0	0
1090165	k__Bacteria	p__Proteobacteria	c__Alphaproteobacteria	o__Sphingomonadales	f__Sphingomonadaceae	g__Sphingomonas	0	0.00194932	0	0.00247617	0.00625391	0	0
4305296	k__Bacteria	p__Proteobacteria	c__Deltaproteobacteria	o__Desulfobacterales	f__Desulfobulbaceae	g__Desulfobulbus	0.00735366	0.0116959	0	0	0.0218887	0	0.179308
4297148	k__Bacteria	p__OP9	c__JS1	o__SB-45	f__	g__	0	0.00389864	0	0	0	0	0
781203	k__Bacteria	p__Bacteroidetes	c__[Saprospirae]	o__[Saprospirales]	f__Chitinophagaceae	g__Sediminibacterium	0	0.00389864	0	0.0173332	0.00469043	0	0
570134	k__Bacteria	p__Spirochaetes	c__Spirochaetes	o__Spirochaetales	f__Spirochaetaceae	g__	0.0171585	0	0	0	0	0	0
1118166	k__Bacteria	p__Firmicutes	c__Clostridia	o__Clostridiales	f__Clostridiaceae	g__Clostridium	0	0	0	0.00247617	0	0	0
109972	k__Bacteria	p__Bacteroidetes	c__Bacteroidia	o__Bacteroidales	f__	g__	0	0.00194932	0	0	0	0	0.0179308
695080	k__Bacteria	p__WS6	c__SC72	o__	f__	g__	0	0.00194932	0	0	0	0	0
136736	k__Bacteria	p__Spirochaetes	c__Spirochaetes	o__Spirochaetales	f__Spirochaetaceae	g__Treponema	0	0.00584795	0.00532771	0.0272378	0.0234522	0	0
4363452	k__Bacteria	p__Spirochaetes	c__Spirochaetes	o__Sphaerochaetales	f__Sphaerochaetaceae	g__	0	0	0	0	0.00156348	0	0
818935	k__Bacteria	p__Proteobacteria	c__Betaproteobacteria	o__Burkholderiales	f__Oxalobacteraceae	g__Ralstonia	0	0.00584795	0	0	0	0	0
5778	k__Bacteria	p__Proteobacteria	c__Alphaproteobacteria	o__Rhodobacterales	f__Rhodobacteraceae	g__Paracoccus	0.00980488	0	0	0	0	0	0
4312969	k__Bacteria	p__Firmicutes	c__Bacilli	o__Bacillales	f__Staphylococcaceae	g__Staphylococcus	0	0	0.00213108	0	0	0	0
1108732	k__Bacteria	p__Bacteroidetes	c__[Saprospirae]	o__[Saprospirales]	f__Chitinophagaceae	g__Sediminibacterium	0	0.00194932	0	0.00495233	0.0125078	0	0
4322041	k__Bacteria	p__Bacteroidetes	c__[Saprospirae]	o__[Saprospirales]	f__Chitinophagaceae	g__Sediminibacterium	0	0	0.00106554	0	0.00781739	0	0
545299	k__Bacteria	p__Fusobacteria	c__Fusobacteriia	o__Fusobacteriales	f__Fusobacteriaceae	g__Fusobacterium	0.00980488	0.0175439	0.0202453	0.0074285	0	0	0
960682	k__Bacteria	p__Proteobacteria	c__Gammaproteobacteria	o__Pseudomonadales	f__Moraxellaceae	g__Acinetobacter	0	0.00194932	0	0	0	0	0
526682	k__Bacteria	p__Actinobacteria	c__Actinobacteria	o__Actinomycetales	f__Actinomycetaceae	g__Actinomyces	0	0	0	0.0123808	0	0	0
882272	k__Bacteria	p__Actinobacteria	c__Actinobacteria	o__Actinomycetales	f__Microbacteriaceae	g__Microbacterium	0	0	0	0	0.00156348	0	0
530860	k__Bacteria	p__Proteobacteria	c__Betaproteobacteria	o__Rhodocyclales	f__Rhodocyclaceae	g__	0	0	0	0	0.0125078	0	0
591223	k__Bacteria	p__Firmicutes	c__Clostridia	o__Clostridiales	f__Clostridiaceae	g__Clostridium	0	0.0584795	0	0.0718088	0.0625391	0	0.537924
289132	k__Bacteria	p__Firmicutes	c__Clostridia	o__Clostridiales	f__Peptostreptococcaceae	g__	0	0	0	0	0	0	0.0179308
338075	k__Bacteria	p__Actinobacteria	c__Actinobacteria	o__Actinomycetales	f__Micrococcaceae	g__Micrococcus	0	0.00779727	0.00106554	0.00247617	0	0	0
967879	k__Bacteria	p__Actinobacteria	c__Actinobacteria	o__Actinomycetales	f__Mycobacteriaceae	g__Mycobacterium	0	0	0	0.00247617	0	0	0
277946	k__Bacteria	p__Firmicutes	c__Clostridia	o__Clostridiales	f__	g__	0	0	0	0	0.00156348	0	0
158047	k__Bacteria	p__Firmicutes	c__Bacilli	o__Bacillales	f__Staphylococcaceae	g__Staphylococcus	0	0.00779727	0	0	0	0	0
88328	k__Bacteria	p__Firmicutes	c__Clostridia	o__	f__	g__	0.00245122	0	0	0	0	0	0
816992	k__Bacteria	p__Proteobacteria	c__Gammaproteobacteria	o__Pseudomonadales	f__Pseudomonadaceae	g__Pseudomonas	0	0	0.00106554	0.0123808	0.00156348	0	0
561762	k__Bacteria	p__Proteobacteria	c__Gammaproteobacteria	o__Pseudomonadales	f__Pseudomonadaceae	g__Pseudomonas	0	0	0	0	0.00156348	0	0.0179308
1080820	k__Bacteria	p__Actinobacteria	c__Actinobacteria	o__Actinomycetales	f__Corynebacteriaceae	g__Corynebacterium	0	0.00584795	0	0.00495233	0.00156348	0	0
792393	k__Bacteria	p__Proteobacteria	c__Gammaproteobacteria	o__Vibrionales	f__Vibrionaceae	g__Vibrio	0	0.00194932	0	0	0	0	0
822559	k__Bacteria	p__Proteobacteria	c__Gammaproteobacteria	o__Pseudomonadales	f__Pseudomonadaceae	g__	0	0	0	0	0	0	0.0358616
1144738	k__Bacteria	p__Actinobacteria	c__Thermoleophilia	o__Solirubrobacterales	f__	g__	0.00735366	0	0	0	0	0	0
527402	k__Bacteria	p__Firmicutes	c__Clostridia	o__Clostridiales	f__Peptostreptococcaceae	g__	0	0	0	0	0	0	0.0717231
3393186	k__Bacteria	p__Proteobacteria	c__Betaproteobacteria	o__Neisseriales	f__Neisseriaceae	g__	0	0.0526316	0.013852	0.121332	0	0	0
1109766	k__Bacteria	p__Acidobacteria	c__DA052	o__Ellin6513	f__	g__	0	0.00974659	0.00426217	0.0173332	0.0187617	0	0
590482	k__Bacteria	p__SAR406	c__AB16	o__	f__	g__	0	0.00584795	0	0	0	0	0
261774	k__Bacteria	p__Actinobacteria	c__Actinobacteria	o__Actinomycetales	f__Corynebacteriaceae	g__Corynebacterium	0	0	0.00319662	0	0	0	0
816420	k__Bacteria	p__Proteobacteria	c__Betaproteobacteria	o__Burkholderiales	f__Comamonadaceae	g__Delftia	0	0	0	0.00247617	0	0	0
576308	k__Bacteria	p__Bacteroidetes	c__Flavobacteriia	o__Flavobacteriales	f__Flavobacteriaceae	g__Flavobacterium	0	0	0	0.029714	0	0	0
312988	k__Bacteria	p__Proteobacteria	c__Gammaproteobacteria	o__Pseudomonadales	f__Pseudomonadaceae	g__	0	0	0	0	0	0	0.430339
4364814	k__Bacteria	p__Actinobacteria	c__Actinobacteria	o__Actinomycetales	f__Corynebacteriaceae	g__Corynebacterium	0	0	0	0	0.00469043	0	0
838837	k__Bacteria	p__Proteobacteria	c__Betaproteobacteria	o__Burkholderiales	f__Comamonadaceae	g__Hydrogenophaga	0	0.0253411	0.00532771	0.0198093	0	0	0
674727	k__Archaea	p__Euryarchaeota	c__Methanomicrobia	o__Methanosarcinales	f__Methanosarcinaceae	g__HMMVBeg-29	0.00245122	0	0	0	0	0	0
663885	k__Bacteria	p__Bacteroidetes	c__Bacteroidia	o__Bacteroidales	f__Prevotellaceae	g__Prevotella	0	0.0253411	0.0149176	0	0	0	0
1102814	k__Bacteria	p__Actinobacteria	c__Actinobacteria	o__Actinomycetales	f__Propionibacteriaceae	g__Propionibacterium	0	0.00389864	0	0	0.00156348	0	0
406145	k__Bacteria	p__Proteobacteria	c__Gammaproteobacteria	o__Pseudomonadales	f__Pseudomonadaceae	g__Pseudomonas	0	0	0	0.00247617	0	0	0
4297149	k__Bacteria	p__Synergistetes	c__Synergistia	o__Synergistales	f__Thermovirgaceae	g__	0.022061	0.0253411	0.00532771	0	0	0	0
38888	k__Bacteria	p__Proteobacteria	c__Gammaproteobacteria	o__Pseudomonadales	f__Pseudomonadaceae	g__Pseudomonas	0	0	0	0	0	0	0.0358616
103538	k__Bacteria	p__Proteobacteria	c__Alphaproteobacteria	o__Rhodobacterales	f__Rhodobacteraceae	g__	0	0.00194932	0	0	0.00156348	0	0
2055248	k__Bacteria	p__Proteobacteria	c__Deltaproteobacteria	o__Desulfobacterales	f__Desulfobacteraceae	g__Desulfococcus	0	0	0	0.00247617	0	0	0
189778	k__Bacteria	p__Bacteroidetes	c__Bacteroidia	o__Bacteroidales	f__S24-7	g__	0	0	0	0	0.00156348	0	0
610462	k__Bacteria	p__Proteobacteria	c__Gammaproteobacteria	o__Enterobacteriales	f__Enterobacteriaceae	g__	0.0563781	0.00974659	0.0159831	0.0074285	0.0109443	0	0
4364813	k__Bacteria	p__Proteobacteria	c__Gammaproteobacteria	o__Pseudomonadales	f__Pseudomonadaceae	g__Pseudomonas	0	0	0	0	0	0	0.0179308
1112583	k__Bacteria	p__Bacteroidetes	c__Bacteroidia	o__Bacteroidales	f__ML635J-40	g__	0.0318659	0.0155945	0.0340973	0.113904	0	0	0.0179308
370301	k__Bacteria	p__Proteobacteria	c__Alphaproteobacteria	o__Rhodospirillales	f__Acetobacteraceae	g__Roseomonas	0	0	0	0.00495233	0	0	0
677966	k__Archaea	p__Euryarchaeota	c__Methanobacteria	o__Methanobacteriales	f__Methanobacteriaceae	g__Methanobacterium	0.00980488	0.037037	0.00213108	0.0519995	0.0578487	0	0.0896539
171908	k__Bacteria	p__Proteobacteria	c__Gammaproteobacteria	o__Pseudomonadales	f__Pseudomonadaceae	g__Pseudomonas	0	0	0	0	0	0	0.0179308
467605	k__Bacteria	p__Cyanobacteria	c__Chloroplast	o__Streptophyta	f__	g__	0.044122	0.0779727	0.0234419	0.158475	0.0500313	0	0
150430	k__Bacteria	p__Proteobacteria	c__Betaproteobacteria	o__Burkholderiales	f__	g__	0.00490244	0	0	0.0519995	0	0	0
558740	k__Bacteria	p__Proteobacteria	c__Alphaproteobacteria	o__Rhizobiales	f__Bradyrhizobiaceae	g__Bradyrhizobium	0.0171585	0.0311891	0.0159831	0.089142	0.0969356	0	0
140758	k__Bacteria	p__Proteobacteria	c__Gammaproteobacteria	o__Pseudomonadales	f__Pseudomonadaceae	g__Pseudomonas	0	0	0	0	0	0	0.0717231
289512	k__Bacteria	p__Firmicutes	c__Bacilli	o__Bacillales	f__Planococcaceae	g__Sporosarcina	0.00980488	1.05458	0.00106554	0.235236	0.0250156	0	0
184546	k__Bacteria	p__Verrucomicrobia	c__Verruco-5	o__LD1-PB3	f__	g__	0	0.00779727	0	0	0	0	0
32754	k__Bacteria	p__Proteobacteria	c__Alphaproteobacteria	o__Rhizobiales	f__Phyllobacteriaceae	g__	0	0.00194932	0.0159831	0	0	0	0
1718973	k__Bacteria	p__OD1	c__	o__	f__	g__	0	0	0.00639325	0	0	0	0
260956	k__Bacteria	p__Chloroflexi	c__Anaerolineae	o__Anaerolineales	f__Anaerolinaceae	g__T78	0.0612805	0.079922	0.0468838	0.0990467	0.0797373	0	0.0358616
159299	k__Bacteria	p__Firmicutes	c__Bacilli	o__Bacillales	f__Bacillaceae	g__Bacillus	0	0.0448343	0.00213108	0	0	0	0
98258	k__Bacteria	p__Cyanobacteria	c__4C0d-2	o__MLE1-12	f__	g__	0.00980488	0	0	0	0	0	0
579502	k__Bacteria	p__Actinobacteria	c__Actinobacteria	o__Actinomycetales	f__Gordoniaceae	g__Gordonia	0	0.0409357	0.0213108	0.00247617	0.0203252	0	0
780788	k__Bacteria	p__Proteobacteria	c__Gammaproteobacteria	o__Xanthomonadales	f__Xanthomonadaceae	g__	0	0	0	0	0	0	0.0358616
153291	k__Bacteria	p__Firmicutes	c__Clostridia	o__Clostridiales	f__	g__	0	0	0	0	0.0109443	0	0
821858	k__Bacteria	p__Proteobacteria	c__Deltaproteobacteria	o__Desulfuromonadales	f__Geobacteraceae	g__Geobacter	0.00245122	0.0175439	0.00852433	0	0	0	0.304823
348496	k__Bacteria	p__Proteobacteria	c__Betaproteobacteria	o__Burkholderiales	f__Oxalobacteraceae	g__Ralstonia	0	0.00194932	0	0	0	0	0
215248	k__Bacteria	p__Actinobacteria	c__Actinobacteria	o__Actinomycetales	f__Actinomycetaceae	g__	0	0	0	0.074285	0	0	0
146757	k__Bacteria	p__OP3	c__koll11	o__GIF10	f__	g__	0	0	0	0	0.00312695	0	0
4384936	k__Bacteria	p__Firmicutes	c__Bacilli	o__Gemellales	f__Gemellaceae	g__Gemella	0	0.00584795	0	0	0	0	0
647822	k__Bacteria	p__Tenericutes	c__Mollicutes	o__Acholeplasmatales	f__Acholeplasmataceae	g__Acholeplasma	0	0	0	0.0346663	0	0	0
586141	k__Bacteria	p__Firmicutes	c__Bacilli	o__Lactobacillales	f__Lactobacillaceae	g__Lactobacillus	0.0245122	0.0545809	0.00852433	0.00990467	0.068793	0	0
4403866	k__Bacteria	p__Proteobacteria	c__Deltaproteobacteria	o__Desulfuromonadales	f__Geobacteraceae	g__Geobacter	0.0392195	0.0272904	0.025573	0.0272378	0.0281426	0	0
261156	k__Bacteria	p__Firmicutes	c__Bacilli	o__Lactobacillales	f__Streptococcaceae	g__Streptococcus	0	0.00194932	0	0	0	0	0
349786	k__Bacteria	p__Bacteroidetes	c__Bacteroidia	o__Bacteroidales	f__Prevotellaceae	g__Prevotella	0	0	0	0.00247617	0	0	0
4347148	k__Bacteria	p__Proteobacteria	c__Deltaproteobacteria	o__Syntrophobacterales	f__Syntrophaceae	g__	0.00490244	0	0	0	0	0	0
17261	k__Bacteria	p__Proteobacteria	c__Alphaproteobacteria	o__Rhizobiales	f__Rhizobiaceae	g__Rhizobium	0	0	0.00426217	0	0	0	0
586387	k__Bacteria	p__Firmicutes	c__Bacilli	o__Lactobacillales	f__Streptococcaceae	g__Lactococcus	0	0	0	0	0.00156348	0	0
159126	k__Bacteria	p__Proteobacteria	c__Betaproteobacteria	o__Rhodocyclales	f__Rhodocyclaceae	g__Thauera	0	0.00779727	0	0.00247617	0.00312695	0	0
323791	k__Bacteria	p__Proteobacteria	c__Alphaproteobacteria	o__Rhizobiales	f__Rhizobiaceae	g__Agrobacterium	0	0	0.025573	0	0	0	0
1058815	k__Bacteria	p__Firmicutes	c__Clostridia	o__Clostridiales	f__Clostridiaceae	g__Clostridium	0	0.00194932	0	0	0	0	0
581038	k__Bacteria	p__Tenericutes	c__Mollicutes	o__	f__	g__	0	0.00389864	0.00106554	0	0	0	0
535173	k__Bacteria	p__Acidobacteria	c__[Chloracidobacteria]	o__RB41	f__	g__	0	0	0	0.0247617	0	0	0
48355	k__Bacteria	p__Proteobacteria	c__Deltaproteobacteria	o__Desulfuromonadales	f__Geobacteraceae	g__Geobacter	0	0.0155945	0	0.0173332	0.0125078	0	0.0358616
4295238	k__Bacteria	p__Bacteroidetes	c__Bacteroidia	o__Bacteroidales	f__[Paraprevotellaceae]	g__[Prevotella]	0	0	0.00319662	0	0.00625391	0	0
271306	k__Bacteria	p__Proteobacteria	c__Deltaproteobacteria	o__Syntrophobacterales	f__Syntrophaceae	g__Syntrophus	0.022061	0	0	0	0.0125078	0	0
236352	k__Bacteria	p__Firmicutes	c__Clostridia	o__Clostridiales	f__[Acidaminobacteraceae]	g__Fusibacter	0	0	0.00426217	0	0	0	0
4226754	k__Bacteria	p__Actinobacteria	c__Actinobacteria	o__Actinomycetales	f__Propionibacteriaceae	g__Propionibacterium	0	0	0.00106554	0	0	0	0
342096	k__Bacteria	p__Proteobacteria	c__Gammaproteobacteria	o__Pseudomonadales	f__Pseudomonadaceae	g__	0.00245122	0.00194932	0	0.0074285	0	0	0
745556	k__Bacteria	p__Firmicutes	c__Clostridia	o__Clostridiales	f__[Tissierellaceae]	g__Finegoldia	0	0	0.00213108	0.0198093	0	0	0
10667	k__Bacteria	p__Proteobacteria	c__Deltaproteobacteria	o__Desulfuromonadales	f__Pelobacteraceae	g__Pelobacter	0	0.0818713	0.00426217	0	0.00156348	0	0
77360	k__Bacteria	p__Firmicutes	c__Clostridia	o__Clostridiales	f__Ruminococcaceae	g__	0.00490244	0.0214425	0.00319662	0	0	0	0
236199	k__Bacteria	p__Proteobacteria	c__Deltaproteobacteria	o__Desulfuromonadales	f__Desulfuromonadaceae	g__	0	0.00389864	0	0.00247617	0.00312695	0	0
265708	k__Bacteria	p__Firmicutes	c__Clostridia	o__Clostridiales	f__	g__	0	0	0	0	0.0437774	0	0
42849	k__Bacteria	p__OP11	c__WCHB1-64	o__d153	f__	g__	0	0	0.00213108	0	0	0	0
3594624	k__Bacteria	p__Proteobacteria	c__Alphaproteobacteria	o__Rhizobiales	f__Rhizobiaceae	g__	0	0	0.00106554	0	0	0	0
4466133	k__Bacteria	p__OD1	c__	o__	f__	g__	0.00245122	0	0.0127865	0	0	0	0
237173	k__Bacteria	p__Proteobacteria	c__Gammaproteobacteria	o__Pseudomonadales	f__Pseudomonadaceae	g__Pseudomonas	0.00245122	0	0	0	0	0	0
530003	k__Bacteria	p__Bacteroidetes	c__Bacteroidia	o__Bacteroidales	f__Porphyromonadaceae	g__	0	0	0	0	0	0	0.0179308
643857	k__Bacteria	p__Proteobacteria	c__Gammaproteobacteria	o__Salinisphaerales	f__Salinisphaeraceae	g__Salinisphaera	0	0.0272904	0	0	0	0	0
711256	k__Bacteria	p__Firmicutes	c__Bacilli	o__Bacillales	f__Bacillaceae	g__	0	0	0	0.00247617	0	0	0
621627	k__Bacteria	p__Firmicutes	c__Bacilli	o__Bacillales	f__Bacillaceae	g__	0	0.0116959	0	0	0	0	0
564087	k__Bacteria	p__Proteobacteria	c__Deltaproteobacteria	o__Desulfovibrionales	f__Desulfovibrionaceae	g__Desulfovibrio	0.250025	0.222222	0.164093	0.170856	0.165729	0	0.0537924
701485	k__Bacteria	p__Synergistetes	c__Synergistia	o__Synergistales	f__Dethiosulfovibrionaceae	g__PD-UASB-13	0	0.00194932	0	0	0.00469043	0	0
202772	k__Bacteria	p__Proteobacteria	c__Gammaproteobacteria	o__Pseudomonadales	f__Pseudomonadaceae	g__Pseudomonas	0	0	0	0	0	0	0.0179308
538247	k__Bacteria	p__Actinobacteria	c__Actinobacteria	o__Actinomycetales	f__Micrococcaceae	g__Rothia	0	0	0	0	0.00156348	0	0
561294	k__Bacteria	p__Proteobacteria	c__Gammaproteobacteria	o__Pseudomonadales	f__Pseudomonadaceae	g__Pseudomonas	0	0	0.00106554	0	0	0	0.0896539
2684581	k__Bacteria	p__Proteobacteria	c__Deltaproteobacteria	o__Syntrophobacterales	f__Syntrophaceae	g__	0.00735366	0.0233918	0.0170487	0	0.00781739	0	0
133577	k__Bacteria	p__Chloroflexi	c__Anaerolineae	o__Anaerolineales	f__Anaerolinaceae	g__T78	0.00490244	0.00584795	0.00213108	0.00247617	0.00469043	0	0
344495	k__Bacteria	p__Firmicutes	c__Bacilli	o__Bacillales	f__Bacillaceae	g__Bacillus	0.00980488	0	0	0	0	0	0
4412860	k__Bacteria	p__Cyanobacteria	c__Chloroplast	o__Streptophyta	f__	g__	0	0	0	0	0.00469043	0	0
112168	k__Bacteria	p__Proteobacteria	c__Gammaproteobacteria	o__Xanthomonadales	f__Sinobacteraceae	g__	0	0	0	0	0.00156348	0	0
4391571	k__Bacteria	p__Cyanobacteria	c__4C0d-2	o__MLE1-12	f__	g__	0	0	0	0	0.0375235	0	0
4395890	k__Bacteria	p__Actinobacteria	c__Actinobacteria	o__Actinomycetales	f__Propionibacteriaceae	g__Propionibacterium	0	0.00194932	0.0149176	0	0.0125078	0	0
306173	k__Archaea	p__Euryarchaeota	c__Methanomicrobia	o__Methanosarcinales	f__Methanosaetaceae	g__Methanosaeta	0.0269634	0.00779727	0.0170487	0.0074285	0.0203252	0	0
808889	k__Bacteria	p__Bacteroidetes	c__Bacteroidia	o__Bacteroidales	f__	g__	0	0	0	0	0	0	0.0717231
3268716	k__Bacteria	p__Firmicutes	c__Clostridia	o__Clostridiales	f__Christensenellaceae	g__	0	0.0194932	0	0	0	0	0
3268717	k__Bacteria	p__Proteobacteria	c__Deltaproteobacteria	o__Syntrophobacterales	f__Syntrophorhabdaceae	g__	0	0.00974659	0	0	0.00156348	0	0
231504	k__Bacteria	p__Proteobacteria	c__Gammaproteobacteria	o__Aeromonadales	f__Succinivibrionaceae	g__	0	0.00389864	0.00106554	0.00247617	0.00156348	0	0
254952	k__Archaea	p__Euryarchaeota	c__Methanomicrobia	o__Methanosarcinales	f__Methanosaetaceae	g__Methanosaeta	0.00980488	0	0	0.0074285	0.00156348	0	0
814909	k__Bacteria	p__Actinobacteria	c__Actinobacteria	o__Actinomycetales	f__Microbacteriaceae	g__Microbacterium	0.0122561	0	0.00639325	0.0272378	0.0203252	0	0
1130834	k__Bacteria	p__OP9	c__JS1	o__SB-45	f__	g__	0	0	0	0.0123808	0	0	0
1656470	k__Bacteria	p__Proteobacteria	c__Alphaproteobacteria	o__Rhizobiales	f__Hyphomicrobiaceae	g__Devosia	0	0	0.00106554	0	0	0	0
1144188	k__Archaea	p__Euryarchaeota	c__Methanobacteria	o__Methanobacteriales	f__Methanobacteriaceae	g__Methanobacterium	0	0	0.00213108	0	0	0	0
307311	k__Bacteria	p__Firmicutes	c__Clostridia	o__Clostridiales	f__[Tissierellaceae]	g__Sedimentibacter	0.00245122	0	0	0	0	0	0
256173	k__Bacteria	p__Actinobacteria	c__Actinobacteria	o__Actinomycetales	f__Micrococcaceae	g__	0	0	0	0.0173332	0	0	0
567406	k__Bacteria	p__Actinobacteria	c__Actinobacteria	o__Actinomycetales	f__Propionibacteriaceae	g__Propionibacterium	0.00490244	0.00389864	0.00745879	0.00247617	0	0	0
218567	k__Bacteria	p__Proteobacteria	c__Deltaproteobacteria	o__Myxococcales	f__	g__	0	0.00194932	0	0	0.00312695	0	0
567405	k__Bacteria	p__Planctomycetes	c__Planctomycetia	o__Pirellulales	f__Pirellulaceae	g__	0	0.00194932	0	0	0	0	0
939101	k__Bacteria	p__Bacteroidetes	c__[Saprospirae]	o__[Saprospirales]	f__Chitinophagaceae	g__	0	0	0	0	0.00156348	0	0
112765	k__Bacteria	p__Proteobacteria	c__Deltaproteobacteria	o__Desulfuromonadales	f__Geobacteraceae	g__Geobacter	0	0.00779727	0.00106554	0	0	0	0
242603	k__Bacteria	p__Proteobacteria	c__Gammaproteobacteria	o__Pseudomonadales	f__Moraxellaceae	g__Acinetobacter	0.00245122	0	0	0.00247617	0	0	0
941237	k__Bacteria	p__Proteobacteria	c__Alphaproteobacteria	o__Sphingomonadales	f__Sphingomonadaceae	g__Sphingomonas	0	0	0	0	0.00156348	0	0
318576	k__Bacteria	p__Proteobacteria	c__Alphaproteobacteria	o__Rhodobacterales	f__Rhodobacteraceae	g__	0.00245122	0.00389864	0.00106554	0.00495233	0.0453408	0	0
565136	k__Bacteria	p__Actinobacteria	c__Actinobacteria	o__Actinomycetales	f__Actinomycetaceae	g__Actinomyces	0.00245122	0.00974659	0	0	0	0	0
1108726	k__Bacteria	p__Proteobacteria	c__Betaproteobacteria	o__Burkholderiales	f__Comamonadaceae	g__Methylibium	0	0	0	0.00247617	0.00156348	0	0
310746	k__Bacteria	p__Proteobacteria	c__Alphaproteobacteria	o__Rhizobiales	f__Bradyrhizobiaceae	g__Bradyrhizobium	0	0	0	0	0.00156348	0	0
4359056	k__Bacteria	p__Bacteroidetes	c__Bacteroidia	o__Bacteroidales	f__Bacteroidaceae	g__Bacteroides	0	0	0	0	0.0891182	0	0
3447868	k__Bacteria	p__Proteobacteria	c__Alphaproteobacteria	o__Rhizobiales	f__	g__	0	0	0.00106554	0	0	0	0
1140535	k__Bacteria	p__OP3	c__koll11	o__GIF10	f__	g__	0	0.00389864	0	0.00247617	0.00312695	0	0
254888	k__Bacteria	p__Proteobacteria	c__Betaproteobacteria	o__Burkholderiales	f__Comamonadaceae	g__	0.00490244	0.0136452	0	0.0321902	0.0187617	0	0
519566	k__Bacteria	p__Bacteroidetes	c__Bacteroidia	o__Bacteroidales	f__SB-1	g__	0	0.0233918	0.0404906	0	0	0	0
1015969	k__Bacteria	p__Firmicutes	c__Bacilli	o__Bacillales	f__Planococcaceae	g__Sporosarcina	0	0	0	0.00247617	0	0	0
30062	k__Bacteria	p__Firmicutes	c__Clostridia	o__Clostridiales	f__[Tissierellaceae]	g__Anaerococcus	0	0	0.00319662	0	0	0	0
3237144	k__Bacteria	p__Firmicutes	c__Clostridia	o__Clostridiales	f__[Tissierellaceae]	g__Dethiosulfatibacter	0.00245122	0	0.00426217	0	0.00469043	0	0
585725	k__Bacteria	p__Actinobacteria	c__Actinobacteria	o__Actinomycetales	f__Intrasporangiaceae	g__Janibacter	0	0	0.0191797	0	0.0218887	0	0
225224	k__Bacteria	p__Synergistetes	c__Synergistia	o__Synergistales	f__Aminiphilaceae	g__	0.0294146	0	0.00958987	0	0	0	0
575533	k__Bacteria	p__Actinobacteria	c__Acidimicrobiia	o__Acidimicrobiales	f__	g__	0	0	0	0	0.00156348	0	0
591256	k__Bacteria	p__Proteobacteria	c__Deltaproteobacteria	o__Desulfuromonadales	f__Desulfuromonadaceae	g__	0	0.00194932	0	0.00495233	0.00156348	0	0
225222	k__Bacteria	p__Chloroflexi	c__Anaerolineae	o__Anaerolineales	f__Anaerolinaceae	g__Longilinea	0	0	0	0	0.00156348	0	0
241094	k__Bacteria	p__Proteobacteria	c__Deltaproteobacteria	o__Syntrophobacterales	f__Syntrophaceae	g__Syntrophus	0	0	0	0	0.00156348	0	0
1075891	k__Bacteria	p__Firmicutes	c__Bacilli	o__Bacillales	f__Staphylococcaceae	g__Staphylococcus	0	0.0311891	0	0.0222855	0.00625391	0	0
130535	k__Bacteria	p__Bacteroidetes	c__Cytophagia	o__Cytophagales	f__Cyclobacteriaceae	g__Rhodonellum	0	0	0.00106554	0	0	0	0
838594	k__Bacteria	p__Firmicutes	c__Bacilli	o__Bacillales	f__Bacillaceae	g__Bacillus	0.00490244	0	0	0	0	0	0
830052	k__Bacteria	p__Firmicutes	c__Clostridia	o__Clostridiales	f__Peptococcaceae	g__Desulfotomaculum_Desulfovirgula	0	0.00194932	0	0.00247617	0.00312695	0	0.0358616
370343	k__Bacteria	p__Proteobacteria	c__Gammaproteobacteria	o__Xanthomonadales	f__Xanthomonadaceae	g__	0	0	0.00639325	0	0	0	0
128221	k__Bacteria	p__Proteobacteria	c__Deltaproteobacteria	o__Syntrophobacterales	f__Syntrophaceae	g__	0	0	0	0	0.00156348	0	0
753223	k__Archaea	p__Euryarchaeota	c__Methanobacteria	o__Methanobacteriales	f__Methanobacteriaceae	g__Methanobacterium	0.110305	0.148148	0.0404906	0.262474	0.14384	0	0.394477
4405854	k__Bacteria	p__Firmicutes	c__Clostridia	o__Clostridiales	f__Peptococcaceae	g__Desulfotomaculum_Desulfovirgula	0	0.00974659	0.00213108	0.014857	0.00156348	0	0.215169
770389	k__Bacteria	p__Proteobacteria	c__Deltaproteobacteria	o__Desulfobacterales	f__Desulfobulbaceae	g__Desulfobulbus	0	0.00389864	0	0	0	0	0
187194	k__Archaea	p__Euryarchaeota	c__Methanomicrobia	o__Methanosarcinales	f__Methanosaetaceae	g__Methanosaeta	0.0318659	0.101365	0.0191797	0.0272378	0.0484678	0	0.0537924
1075416	k__Bacteria	p__Firmicutes	c__Clostridia	o__Clostridiales	f__[Tissierellaceae]	g__Peptoniphilus	0	0.00194932	0	0	0	0	0
1690095	k__Bacteria	p__Proteobacteria	c__Alphaproteobacteria	o__Sphingomonadales	f__Sphingomonadaceae	g__Sphingomonas	0	0.00974659	0	0.014857	0.0171982	0	0
1107468	k__Bacteria	p__Actinobacteria	c__Actinobacteria	o__Actinomycetales	f__Propionibacteriaceae	g__	0	0.0311891	0.00106554	0	0.0343965	0	0
161090	k__Bacteria	p__Actinobacteria	c__Acidimicrobiia	o__Acidimicrobiales	f__	g__	0	0.00194932	0	0.00495233	0.00156348	0	0
82669	k__Bacteria	p__Synergistetes	c__Synergistia	o__Synergistales	f__Dethiosulfovibrionaceae	g__PD-UASB-13	0.00735366	0.0136452	0.0234419	0	0.0469043	0	0
912082	k__Bacteria	p__Actinobacteria	c__Actinobacteria	o__Actinomycetales	f__Corynebacteriaceae	g__Corynebacterium	0	0	0	0.00247617	0	0	0
524674	k__Bacteria	p__Firmicutes	c__Bacilli	o__Lactobacillales	f__Enterococcaceae	g__Enterococcus	0	0	0.00106554	0	0	0	0
13712	k__Bacteria	p__Firmicutes	c__Clostridia	o__OPB54	f__	g__	0	0	0	0.00247617	0	0	0
84937	k__Bacteria	p__Proteobacteria	c__Gammaproteobacteria	o__Vibrionales	f__Vibrionaceae	g__Vibrio	0	0.00194932	0	0	0	0	0
1144619	k__Bacteria	p__Proteobacteria	c__Gammaproteobacteria	o__Pseudomonadales	f__Pseudomonadaceae	g__Pseudomonas	0	0	0	0	0	0	0.573785
244827	k__Bacteria	p__Proteobacteria	c__Betaproteobacteria	o__Burkholderiales	f__Oxalobacteraceae	g__Ralstonia	0	0.00194932	0	0	0	0	0
1124499	k__Bacteria	p__Proteobacteria	c__Betaproteobacteria	o__Burkholderiales	f__Burkholderiaceae	g__Burkholderia	0	0	0.00426217	0	0	0	0
592301	k__Bacteria	p__Proteobacteria	c__Betaproteobacteria	o__Burkholderiales	f__Comamonadaceae	g__	0	0	0	0	0.165729	0	0
279231	k__Bacteria	p__Proteobacteria	c__Gammaproteobacteria	o__Pseudomonadales	f__Pseudomonadaceae	g__Pseudomonas	0.00490244	0.0136452	0.0127865	0.00495233	0.00469043	0	0
566233	k__Bacteria	p__Actinobacteria	c__Actinobacteria	o__Actinomycetales	f__Actinomycetaceae	g__Actinomyces	0	0	0.00319662	0	0	0	0
586712	k__Bacteria	p__Proteobacteria	c__Alphaproteobacteria	o__Rhizobiales	f__Rhizobiaceae	g__	0	0	0	0	0.00312695	0	0
4424905	k__Bacteria	p__Chloroflexi	c__Anaerolineae	o__Anaerolineales	f__Anaerolinaceae	g__SHD-231	0.0147073	0.0506823	0.0213108	0.014857	0.0375235	0	0.0358616
152517	k__Bacteria	p__Firmicutes	c__Clostridia	o__Clostridiales	f__Veillonellaceae	g__Veillonella	0	0	0.00213108	0	0	0	0
853316	k__Bacteria	p__Proteobacteria	c__Gammaproteobacteria	o__Xanthomonadales	f__Sinobacteraceae	g__	0	0.00194932	0	0	0.00156348	0	0
100989	k__Bacteria	p__Proteobacteria	c__Betaproteobacteria	o__Burkholderiales	f__Oxalobacteraceae	g__	0	0	0	0.00247617	0	0	0
4450870	k__Bacteria	p__Chloroflexi	c__Anaerolineae	o__Anaerolineales	f__Anaerolinaceae	g__T78	0.0416708	0	0	0.0866658	0	0	0
4400447	k__Archaea	p__Euryarchaeota	c__Methanomicrobia	o__Methanomicrobiales	f__Methanomicrobiaceae	g__	0	0	0	0.00247617	0	0	0
923105	k__Bacteria	p__Bacteroidetes	c__Flavobacteriia	o__Flavobacteriales	f__Flavobacteriaceae	g__Flavobacterium	0.00245122	0	0	0	0	0	0
353392	k__Bacteria	p__Firmicutes	c__Clostridia	o__Clostridiales	f__Clostridiaceae	g__SMB53	0	0.0448343	0	0.0519995	0.0375235	0	0.968263
4400440	k__Bacteria	p__Actinobacteria	c__Actinobacteria	o__Actinomycetales	f__Propionibacteriaceae	g__Propionibacterium	0	0	0	0.0222855	0	0	0
617196	k__Archaea	p__Euryarchaeota	c__Methanomicrobia	o__Methanomicrobiales	f__Methanomicrobiaceae	g__Methanoculleus	0.00245122	0.0331384	0	0.00990467	0.00469043	0	0.0537924
593325	k__Bacteria	p__Actinobacteria	c__Thermoleophilia	o__Gaiellales	f__Gaiellaceae	g__	0	0	0	0.0420948	0	0	0
880170	k__Bacteria	p__Actinobacteria	c__Actinobacteria	o__Actinomycetales	f__Propionibacteriaceae	g__Propionibacterium	0	0	0	0.00247617	0	0	0
810455	k__Bacteria	p__Proteobacteria	c__Deltaproteobacteria	o__FAC87	f__	g__	0	0	0.00319662	0	0	0	0
665228	k__Bacteria	p__Bacteroidetes	c__[Saprospirae]	o__[Saprospirales]	f__Chitinophagaceae	g__	0	0.00584795	0	0	0.00156348	0	0
1051939	k__Bacteria	p__Actinobacteria	c__Actinobacteria	o__Actinomycetales	f__Corynebacteriaceae	g__Corynebacterium	0	0	0	0.00247617	0	0	0
240451	k__Bacteria	p__Actinobacteria	c__Actinobacteria	o__Actinomycetales	f__Kineosporiaceae	g__Kineococcus	0	0	0	0.0074285	0	0	0
937248	k__Bacteria	p__Firmicutes	c__Clostridia	o__Clostridiales	f__Veillonellaceae	g__Veillonella	0	0.00389864	0	0	0	0	0
1130232	k__Bacteria	p__Proteobacteria	c__Alphaproteobacteria	o__Rhizobiales	f__Phyllobacteriaceae	g__	0	0.00194932	0	0	0	0	0
1109623	k__Bacteria	p__Proteobacteria	c__Gammaproteobacteria	o__Enterobacteriales	f__Enterobacteriaceae	g__Hafnia	0	0	0	0.0371425	0	0	0
614083	k__Bacteria	p__Firmicutes	c__Bacilli	o__Bacillales	f__Staphylococcaceae	g__Staphylococcus	0	0.00584795	0.00852433	0.0123808	0.00312695	0	0
4338331	k__Bacteria	p__Firmicutes	c__Clostridia	o__Clostridiales	f__[Tissierellaceae]	g__Sedimentibacter	0.0147073	0	0	0	0.00625391	0	0
874750	k__Bacteria	p__Proteobacteria	c__Gammaproteobacteria	o__Pseudomonadales	f__Pseudomonadaceae	g__Pseudomonas	0	0	0	0.00495233	0	0	0.340685
4302967	k__Bacteria	p__Proteobacteria	c__Gammaproteobacteria	o__Pseudomonadales	f__Pseudomonadaceae	g__	0	0	0	0	0	0	0.0179308
303643	k__Bacteria	p__Proteobacteria	c__Alphaproteobacteria	o__Rhizobiales	f__Bradyrhizobiaceae	g__	0.0171585	0.00974659	0.00852433	0.0123808	0.0281426	0	0
163380	k__Bacteria	p__Proteobacteria	c__Deltaproteobacteria	o__Syntrophobacterales	f__Syntrophaceae	g__Syntrophus	0.00245122	0	0	0	0	0	0
113373	k__Bacteria	p__Planctomycetes	c__Planctomycetia	o__Gemmatales	f__Isosphaeraceae	g__	0	0	0	0	0.0140713	0	0
790384	k__Bacteria	p__Actinobacteria	c__Actinobacteria	o__Actinomycetales	f__Microbacteriaceae	g__	0	0.00389864	0	0	0	0	0
210201	k__Bacteria	p__Proteobacteria	c__Betaproteobacteria	o__Burkholderiales	f__Oxalobacteraceae	g__	0	0	0.00319662	0	0	0	0
895629	k__Bacteria	p__Bacteroidetes	c__Bacteroidia	o__Bacteroidales	f__[Paraprevotellaceae]	g__[Prevotella]	0	0	0	0	0.00156348	0	0
865724	k__Bacteria	p__Actinobacteria	c__Actinobacteria	o__Actinomycetales	f__Micrococcaceae	g__Kocuria	0	0.00389864	0	0.00495233	0.0125078	0	0
271846	k__Bacteria	p__Bacteroidetes	c__Bacteroidia	o__Bacteroidales	f__S24-7	g__	0	0	0	0	0.00156348	0	0
4468759	k__Bacteria	p__OP1	c__OPB14	o__	f__	g__	0	0.00194932	0	0	0	0	0
942151	k__Bacteria	p__Bacteroidetes	c__Bacteroidia	o__Bacteroidales	f__	g__	0.24022	0.212476	0.145979	0.0619042	0.437774	0	0.0179308
568345	k__Bacteria	p__Proteobacteria	c__Alphaproteobacteria	o__Rhodobacterales	f__Rhodobacteraceae	g__Phaeobacter	0	0.00194932	0	0	0.00312695	0	0
102462	k__Bacteria	p__Spirochaetes	c__Spirochaetes	o__Spirochaetales	f__Spirochaetaceae	g__Treponema	0.0343171	0	0.0245075	0	0	0	0
512148	k__Bacteria	p__Actinobacteria	c__Thermoleophilia	o__Solirubrobacterales	f__	g__	0	0	0	0	0.0156348	0	0
70260	k__Bacteria	p__Firmicutes	c__Clostridia	o__Clostridiales	f__Eubacteriaceae	g__Acetobacterium	0	0.00389864	0	0	0	0	0
412145	k__Bacteria	p__Firmicutes	c__Bacilli	o__Bacillales	f__Staphylococcaceae	g__Staphylococcus	0	0	0	0.0222855	0	0	0
108977	k__Bacteria	p__Firmicutes	c__Clostridia	o__Thermoanaerobacterales	f__Thermoanaerobacteraceae	g__Thermoanaerobacter	0.00490244	0	0	0.0247617	0	0	0
108976	k__Bacteria	p__Spirochaetes	c__Spirochaetes	o__Sphaerochaetales	f__Sphaerochaetaceae	g__Sphaerochaeta	0.0686342	0.0272904	0.0831122	0.0420948	0.032833	0	0
265243	k__Bacteria	p__Chloroflexi	c__Anaerolineae	o__Anaerolineales	f__Anaerolinaceae	g__	0	0	0.0127865	0	0	0	0.0179308
1952427	k__Bacteria	p__Firmicutes	c__Bacilli	o__Lactobacillales	f__Streptococcaceae	g__Streptococcus	0	0.00194932	0	0	0	0	0
278795	k__Bacteria	p__Actinobacteria	c__Actinobacteria	o__Actinomycetales	f__Nocardiaceae	g__Rhodococcus	0	0.00389864	0	0	0	0	0
157052	k__Bacteria	p__Bacteroidetes	c__Bacteroidia	o__Bacteroidales	f__Porphyromonadaceae	g__	0	0	0	0.00247617	0.00156348	0	0
4434068	k__Bacteria	p__Firmicutes	c__Clostridia	o__Clostridiales	f__Eubacteriaceae	g__Alkalibacter	0.0318659	0	0	0	0	0	0
4403651	k__Bacteria	p__Proteobacteria	c__Gammaproteobacteria	o__Pseudomonadales	f__Pseudomonadaceae	g__Pseudomonas	0	0	0	0	0	0	0.0896539
4483963	k__Bacteria	p__Bacteroidetes	c__Bacteroidia	o__Bacteroidales	f__Bacteroidaceae	g__Bacteroides	0	0	0	0	0.232958	0	0
138026	k__Bacteria	p__Proteobacteria	c__Alphaproteobacteria	o__Rhodospirillales	f__Rhodospirillaceae	g__	0	0	0.00319662	0	0	0	0
699789	k__Bacteria	p__Proteobacteria	c__Gammaproteobacteria	o__Pseudomonadales	f__Moraxellaceae	g__Acinetobacter	0	0.00779727	0.00213108	0	0	0	0
133506	k__Bacteria	p__Actinobacteria	c__Actinobacteria	o__Actinomycetales	f__Nocardiaceae	g__Rhodococcus	0.00490244	0	0	0	0	0	0
4422519	k__Bacteria	p__Actinobacteria	c__Actinobacteria	o__Actinomycetales	f__Corynebacteriaceae	g__Corynebacterium	0.00490244	0	0	0	0	0	0
4340425	k__Bacteria	p__Chloroflexi	c__Anaerolineae	o__	f__	g__	0	0	0.00106554	0	0.0343965	0	0
539674	k__Bacteria	p__Proteobacteria	c__Deltaproteobacteria	o__Desulfobacterales	f__Desulfobacteraceae	g__Desulfococcus	0	0	0	0	0	0	0.0179308
2254001	k__Bacteria	p__Firmicutes	c__Clostridia	o__Clostridiales	f__Lachnospiraceae	g__	0	0.00584795	0	0	0	0	0
1507389	k__Bacteria	p__Proteobacteria	c__Gammaproteobacteria	o__Pasteurellales	f__Pasteurellaceae	g__Haemophilus	0.0147073	0.0331384	0.00213108	0	0.0390869	0	0
4425394	k__Bacteria	p__Proteobacteria	c__Gammaproteobacteria	o__Pseudomonadales	f__Moraxellaceae	g__	0	0	0	0	0	0	0.0179308
847739	k__Bacteria	p__Cyanobacteria	c__4C0d-2	o__MLE1-12	f__	g__	0	0	0	0.00495233	0.00625391	0	0
792865	k__Bacteria	p__Proteobacteria	c__Deltaproteobacteria	o__Desulfuromonadales	f__Geobacteraceae	g__Geobacter	0	0.0194932	0	0.0396187	0.0250156	0	0.573785
242874	k__Bacteria	p__WS6	c__SC72	o__MAT-CR-H2-G03	f__	g__	0	0	0	0	0.00156348	0	0
1006647	k__Bacteria	p__Bacteroidetes	c__Flavobacteriia	o__Flavobacteriales	f__Flavobacteriaceae	g__Flavobacterium	0	0	0	0.00247617	0	0	0
585847	k__Archaea	p__Euryarchaeota	c__Methanococci	o__Methanococcales	f__Methanococcaceae	g__Methanothermococcus	0	0	0.0969643	0	0	0	0
4461906	k__Bacteria	p__Actinobacteria	c__Actinobacteria	o__Actinomycetales	f__Corynebacteriaceae	g__Corynebacterium	0	0	0	0.0123808	0	0	0
537548	k__Bacteria	p__Firmicutes	c__Clostridia	o__Clostridiales	f__	g__	0	0	0	0	0	0	0.0179308
4312424	k__Bacteria	p__Bacteroidetes	c__Bacteroidia	o__Bacteroidales	f__Porphyromonadaceae	g__	0	0.00194932	0.00106554	0.00990467	0.00312695	0	0.0179308
540691	k__Bacteria	p__Proteobacteria	c__Gammaproteobacteria	o__Pseudomonadales	f__Moraxellaceae	g__	0	0	0	0	0	0	0.107585
1063225	k__Bacteria	p__Armatimonadetes	c__SJA-176	o__RB046	f__	g__	0	0	0	0	0.0265791	0	0
2727521	k__Bacteria	p__Proteobacteria	c__Betaproteobacteria	o__Rhodocyclales	f__Rhodocyclaceae	g__Rhodocyclus	0	0	0	0	0.00156348	0	0
714181	k__Bacteria	p__Proteobacteria	c__Alphaproteobacteria	o__Rhizobiales	f__	g__	0	0	0.00106554	0	0	0	0
109731	k__Bacteria	p__Proteobacteria	c__Gammaproteobacteria	o__Pseudomonadales	f__Pseudomonadaceae	g__	0	0	0	0	0	0	0.0179308
3359884	k__Bacteria	p__Cyanobacteria	c__Chloroplast	o__Streptophyta	f__	g__	0	0	0	0	0.00156348	0	0
340909	k__Bacteria	p__Proteobacteria	c__Deltaproteobacteria	o__Syntrophobacterales	f__Syntrophaceae	g__	0	0	0	0.00247617	0	0	0.0179308
51522	k__Archaea	p__Euryarchaeota	c__Methanomicrobia	o__Methanomicrobiales	f__Methanoregulaceae	g__Methanolinea	0.28189	0.307992	0.0937676	0.151046	0.111007	0	0
537047	k__Bacteria	p__Proteobacteria	c__Betaproteobacteria	o__Rhodocyclales	f__Rhodocyclaceae	g__	0	0	0	0.00247617	0	0	0
4394913	k__Bacteria	p__Bacteroidetes	c__[Saprospirae]	o__[Saprospirales]	f__Chitinophagaceae	g__Sediminibacterium	0	0.00194932	0	0	0.00469043	0	0
611110	k__Bacteria	p__Bacteroidetes	c__Bacteroidia	o__Bacteroidales	f__Prevotellaceae	g__Prevotella	0	0	0.00532771	0	0	0	0
2393583	k__Bacteria	p__Proteobacteria	c__Alphaproteobacteria	o__Rhodospirillales	f__	g__	0	0	0.00106554	0	0	0	0
2469997	k__Bacteria	p__Proteobacteria	c__Deltaproteobacteria	o__Desulfarculales	f__Desulfarculaceae	g__Desulfarculus	0.0343171	0.00974659	0	0.089142	0	0	0
549666	k__Bacteria	p__Proteobacteria	c__Alphaproteobacteria	o__Rhodobacterales	f__Rhodobacteraceae	g__Rhodobacter	0	0.0214425	0.0149176	0	0	0	0
34771	k__Bacteria	p__Chloroflexi	c__Anaerolineae	o__Anaerolineales	f__Anaerolinaceae	g__T78	0	0.00194932	0	0	0	0	0
811894	k__Bacteria	p__Proteobacteria	c__Gammaproteobacteria	o__Alteromonadales	f__Shewanellaceae	g__Shewanella	0.00245122	0	0	0	0	0	0
1040172	k__Bacteria	p__Proteobacteria	c__Betaproteobacteria	o__Rhodocyclales	f__Rhodocyclaceae	g__	0	0	0	0	0.00156348	0	0
170780	k__Bacteria	p__Acidobacteria	c__[Chloracidobacteria]	o__RB41	f__	g__	0	0	0	0.839421	0	0	0
275227	k__Bacteria	p__Firmicutes	c__Clostridia	o__Clostridiales	f__	g__	0	0	0	0.00247617	0	0	0
320892	k__Bacteria	p__Bacteroidetes	c__Flavobacteriia	o__Flavobacteriales	f__Flavobacteriaceae	g__Flavobacterium	0.00245122	0	0.00213108	0.00495233	0	0	0
1025949	k__Bacteria	p__Proteobacteria	c__Alphaproteobacteria	o__Rhizobiales	f__	g__	0	0.0350877	0.00106554	0	0	0	0
1894038	k__Bacteria	p__Firmicutes	c__Clostridia	o__Clostridiales	f__	g__	0.0147073	0	0.00426217	0.0272378	0.00781739	0	0.0179308
516513	k__Bacteria	p__Bacteroidetes	c__Bacteroidia	o__Bacteroidales	f__Porphyromonadaceae	g__	0	0.00194932	0.00958987	0.0074285	0.00312695	0	0.0358616
851726	k__Bacteria	p__Firmicutes	c__Clostridia	o__Clostridiales	f__Veillonellaceae	g__Megasphaera	0	0	0.00852433	0	0	0	0
369709	k__Bacteria	p__Firmicutes	c__Clostridia	o__Clostridiales	f__Lachnospiraceae	g__	0	0	0	0.0198093	0	0	0
366859	k__Bacteria	p__Firmicutes	c__Bacilli	o__Bacillales	f__Bacillaceae	g__Anoxybacillus	0	0	0	0	0.00469043	0	0
282676	k__Bacteria	p__Chloroflexi	c__Anaerolineae	o__Anaerolineales	f__Anaerolinaceae	g__T78	0.00490244	0.0136452	0.00319662	0	0.0547217	0	0
366851	k__Bacteria	p__Proteobacteria	c__Gammaproteobacteria	o__Xanthomonadales	f__Sinobacteraceae	g__	0.00245122	0	0	0.00247617	0.00156348	0	0
2996177	k__Bacteria	p__Firmicutes	c__Bacilli	o__Bacillales	f__Staphylococcaceae	g__Staphylococcus	0	0.00194932	0	0	0	0	0
4325659	k__Bacteria	p__Proteobacteria	c__Betaproteobacteria	o__ASSO-13	f__	g__	0	0	0	0	0.0265791	0	0.0179308
2766888	k__Archaea	p__Euryarchaeota	c__Methanomicrobia	o__Methanomicrobiales	f__Methanocorpusculaceae	g__Methanocalculus	0.00245122	0.0292398	0.00213108	0.00990467	0.00625391	0	0
4325657	k__Bacteria	p__Spirochaetes	c__Spirochaetes	o__Spirochaetales	f__Spirochaetaceae	g__Treponema	0.0196098	0.00974659	0.0106554	0.0272378	0	0	0
561636	k__Bacteria	p__Firmicutes	c__Bacilli	o__Lactobacillales	f__Streptococcaceae	g__Streptococcus	0.00735366	0.00389864	0.00106554	0.00247617	0.00156348	0	0
161269	k__Bacteria	p__Proteobacteria	c__Betaproteobacteria	o__Rhodocyclales	f__Rhodocyclaceae	g__	0	0	0.00213108	0.0420948	0	0	0
4368159	k__Bacteria	p__Synergistetes	c__Synergistia	o__Synergistales	f__Dethiosulfovibrionaceae	g__Dethiosulfovibrio	0	0	0	0	0	0	0.125516
589356	k__Bacteria	p__Acidobacteria	c__Acidobacteria-6	o__iii1-15	f__	g__	0	0.00779727	0	0	0	0	0
1111682	k__Bacteria	p__Proteobacteria	c__Deltaproteobacteria	o__Desulfuromonadales	f__Geobacteraceae	g__Geobacter	0.0980488	0.0545809	0.0660636	0.059428	0	0	0
564991	k__Bacteria	p__Proteobacteria	c__Gammaproteobacteria	o__Pseudomonadales	f__Pseudomonadaceae	g__Pseudomonas	0	0	0	0	0	0	0.107585
180731	k__Bacteria	p__Bacteroidetes	c__Bacteroidia	o__Bacteroidales	f__Porphyromonadaceae	g__Parabacteroides	0	0	0	0	0.0140713	0	0
372958	k__Bacteria	p__Proteobacteria	c__Gammaproteobacteria	o__Pseudomonadales	f__Pseudomonadaceae	g__	0	0.00194932	0	0.00247617	0	0	0
741257	k__Bacteria	p__Proteobacteria	c__Alphaproteobacteria	o__Rhodobacterales	f__Rhodobacteraceae	g__	0	0	0	0	0.00469043	0	0
835795	k__Bacteria	p__Proteobacteria	c__Gammaproteobacteria	o__Aeromonadales	f__Aeromonadaceae	g__	0	0.00194932	0	0	0	0	0
165963	k__Bacteria	p__Firmicutes	c__Bacilli	o__Bacillales	f__Staphylococcaceae	g__Staphylococcus	0	0	0.00106554	0	0	0	0
1082539	k__Bacteria	p__Firmicutes	c__Bacilli	o__Lactobacillales	f__Streptococcaceae	g__Streptococcus	0	0	0	0.00247617	0	0	0
838297	k__Bacteria	p__Proteobacteria	c__Gammaproteobacteria	o__Xanthomonadales	f__Xanthomonadaceae	g__	0	0	0	0.00247617	0	0	0
1074625	k__Bacteria	p__Actinobacteria	c__Actinobacteria	o__Actinomycetales	f__Microbacteriaceae	g__	0	0.00584795	0	0.00247617	0.00469043	0	0
4365635	k__Bacteria	p__Proteobacteria	c__Deltaproteobacteria	o__Desulfuromonadales	f__Geobacteraceae	g__Geobacter	0	0.00974659	0	0.00495233	0.00469043	0	0.0179308
533703	k__Bacteria	p__Proteobacteria	c__Deltaproteobacteria	o__Syntrophobacterales	f__Syntrophaceae	g__Syntrophus	0	0.00389864	0.00426217	0	0	0	0
140772	k__Bacteria	p__Proteobacteria	c__Gammaproteobacteria	o__Pseudomonadales	f__Pseudomonadaceae	g__Pseudomonas	0	0	0	0	0	0	0.0179308
576693	k__Bacteria	p__Proteobacteria	c__Alphaproteobacteria	o__Rhodospirillales	f__Rhodospirillaceae	g__	0	0	0.00106554	0	0	0	0
536390	k__Bacteria	p__Proteobacteria	c__Gammaproteobacteria	o__Pseudomonadales	f__Pseudomonadaceae	g__Pseudomonas	0	0.00194932	0	0	0	0	0
2358190	k__Bacteria	p__OP9	c__JS1	o__SB-45	f__	g__	0	0.00194932	0	0.00247617	0	0	0
3144413	k__Bacteria	p__Cyanobacteria	c__Chloroplast	o__Streptophyta	f__	g__	0	0.00194932	0	0	0	0	0
4332830	k__Bacteria	p__Proteobacteria	c__Gammaproteobacteria	o__Pseudomonadales	f__Pseudomonadaceae	g__Pseudomonas	0	0	0	0	0	0	0.0179308
1102057	k__Bacteria	p__Firmicutes	c__Bacilli	o__Bacillales	f__Staphylococcaceae	g__Staphylococcus	0	0	0	0.00247617	0	0	0
566599	k__Bacteria	p__Proteobacteria	c__Gammaproteobacteria	o__Xanthomonadales	f__Xanthomonadaceae	g__	0	0	0.00426217	0	0	0	0
773399	k__Bacteria	p__Firmicutes	c__Bacilli	o__Bacillales	f__Listeriaceae	g__	0	0	0.00106554	0	0	0	0
4379537	k__Bacteria	p__Proteobacteria	c__Alphaproteobacteria	o__Rhodospirillales	f__Rhodospirillaceae	g__	0	0.00194932	0	0	0	0	0
532388	k__Bacteria	p__Actinobacteria	c__Actinobacteria	o__Actinomycetales	f__Micrococcaceae	g__Rothia	0.00245122	0.00194932	0.00213108	0.0074285	0	0	0
105077	k__Bacteria	p__Proteobacteria	c__Alphaproteobacteria	o__Sphingomonadales	f__Sphingomonadaceae	g__Novosphingobium	0	0	0	0	0.00156348	0	0
888575	k__Bacteria	p__Firmicutes	c__Bacilli	o__Gemellales	f__	g__	0	0.00194932	0	0	0	0	0
1106727	k__Bacteria	p__Bacteroidetes	c__Bacteroidia	o__Bacteroidales	f__GZKB119	g__	0	0.0253411	0	0	0	0	0
592689	k__Archaea	p__Euryarchaeota	c__Methanomicrobia	o__Methanosarcinales	f__Methanosarcinaceae	g__Methanosarcina	0	0.00194932	0	0	0.00156348	0	0
277106	k__Bacteria	p__Bacteroidetes	c__Sphingobacteriia	o__Sphingobacteriales	f__Sphingobacteriaceae	g__	0	0.0136452	0	0	0	0	0
69766	k__Bacteria	p__Chloroflexi	c__Anaerolineae	o__SBR1031	f__SHA-31	g__	0.00490244	0	0.00639325	0	0	0	0
539447	k__Bacteria	p__Firmicutes	c__Bacilli	o__Lactobacillales	f__Enterococcaceae	g__Enterococcus	0	0.00584795	0.00106554	0	0.00156348	0	0
2333137	k__Bacteria	p__Firmicutes	c__Bacilli	o__Bacillales	f__Paenibacillaceae	g__Paenibacillus	0	0.00779727	0	0	0	0	0
4441855	k__Bacteria	p__Firmicutes	c__Bacilli	o__Lactobacillales	f__Streptococcaceae	g__Streptococcus	0.00245122	0	0.00106554	0	0	0	0
439908	k__Bacteria	p__Firmicutes	c__Bacilli	o__Bacillales	f__Staphylococcaceae	g__Staphylococcus	0	0	0	0.00495233	0	0	0
297371	k__Bacteria	p__Proteobacteria	c__Gammaproteobacteria	o__Pseudomonadales	f__Pseudomonadaceae	g__Pseudomonas	0.0122561	0.00389864	0.00319662	0.00247617	0	0	0
1024093	k__Bacteria	p__Firmicutes	c__Clostridia	o__Clostridiales	f__[Tissierellaceae]	g__Finegoldia	0	0	0	0	0.00156348	0	0
2783	k__Bacteria	p__Planctomycetes	c__Planctomycetia	o__Pirellulales	f__Pirellulaceae	g__	0	0	0	0	0.00156348	0	0
146129	k__Bacteria	p__Proteobacteria	c__Betaproteobacteria	o__Rhodocyclales	f__Rhodocyclaceae	g__Thauera	0	0	0	0	0.00156348	0	0
639466	k__Bacteria	p__Proteobacteria	c__Gammaproteobacteria	o__Oceanospirillales	f__Oceanospirillaceae	g__Marinobacterium	0.0490244	0.0116959	0.00639325	0.0767612	0.032833	0	0
102924	k__Bacteria	p__Proteobacteria	c__Alphaproteobacteria	o__Rhizobiales	f__	g__	0	0.00194932	0	0	0	0	0
386885	k__Bacteria	p__Cyanobacteria	c__Oscillatoriophycideae	o__Chroococcales	f__Xenococcaceae	g__	0	0	0	0.00247617	0	0	0
1814180	k__Bacteria	p__Firmicutes	c__Bacilli	o__Bacillales	f__Staphylococcaceae	g__Staphylococcus	0.00245122	0.00389864	0	0	0	0	0
4482374	k__Bacteria	p__Proteobacteria	c__Gammaproteobacteria	o__Pseudomonadales	f__Moraxellaceae	g__Acinetobacter	0.00245122	0	0.00106554	0	0	0	0
415160	k__Bacteria	p__Firmicutes	c__Clostridia	o__Clostridiales	f__[Tissierellaceae]	g__Anaerococcus	0.00245122	0	0	0	0	0	0
4398116	k__Bacteria	p__Actinobacteria	c__Actinobacteria	o__Actinomycetales	f__Cellulomonadaceae	g__Actinotalea	0	0.0155945	0	0	0	0	0
99057	k__Bacteria	p__Proteobacteria	c__Deltaproteobacteria	o__Syntrophobacterales	f__Syntrophaceae	g__	0	0	0	0	0.00156348	0	0
159856	k__Bacteria	p__Proteobacteria	c__Deltaproteobacteria	o__Desulfobacterales	f__Desulfobacteraceae	g__	0	0	0	0	0.00469043	0	0
70706	k__Bacteria	p__Actinobacteria	c__Actinobacteria	o__Actinomycetales	f__Actinomycetaceae	g__Actinomyces	0	0.00389864	0	0	0	0	0
1129804	k__Archaea	p__Euryarchaeota	c__Methanomicrobia	o__Methanosarcinales	f__Methanosaetaceae	g__Methanosaeta	0	0	0	0.00247617	0	0	0.0179308
226138	k__Bacteria	p__Proteobacteria	c__Alphaproteobacteria	o__Sphingomonadales	f__Sphingomonadaceae	g__Sphingomonas	0	0	0	0.00247617	0.00312695	0	0
4456479	k__Bacteria	p__Chloroflexi	c__Anaerolineae	o__Anaerolineales	f__Anaerolinaceae	g__T78	0.0318659	0.0643275	0.013852	0.0123808	0.0594121	0	0
537734	k__Bacteria	p__Firmicutes	c__Bacilli	o__Lactobacillales	f__Lactobacillaceae	g__Lactobacillus	0	0	0	0.00495233	0	0	0
2084904	k__Bacteria	p__Firmicutes	c__Bacilli	o__Bacillales	f__Staphylococcaceae	g__Staphylococcus	0	0.00584795	0	0	0	0	0
1121467	k__Bacteria	p__Synergistetes	c__Synergistia	o__Synergistales	f__Thermovirgaceae	g__	0	0.00194932	0.00532771	0.0074285	0	0	0
650264	k__Bacteria	p__Chlorobi	c__Ignavibacteria	o__Ignavibacteriales	f__lheB3-7	g__	0.0171585	0	0	0	0	0	0
575055	k__Bacteria	p__Proteobacteria	c__Gammaproteobacteria	o__Alteromonadales	f__Shewanellaceae	g__Shewanella	0	0	0	0	0	0	0.0179308
549891	k__Archaea	p__Euryarchaeota	c__Methanomicrobia	o__Methanomicrobiales	f__Methanoregulaceae	g__	0.00490244	0.00194932	0	0.00247617	0	0	0
450309	k__Bacteria	p__Proteobacteria	c__Alphaproteobacteria	o__Rhizobiales	f__Bradyrhizobiaceae	g__Afipia	0	0.00389864	0	0.00495233	0.0125078	0	0
668790	k__Bacteria	p__Actinobacteria	c__Actinobacteria	o__Actinomycetales	f__Propionibacteriaceae	g__	0	0.0116959	0	0.00990467	0	0	0
518743	k__Bacteria	p__Firmicutes	c__Clostridia	o__Clostridiales	f__Veillonellaceae	g__Veillonella	0	0.0214425	0.00958987	0	0	0	0
4418874	k__Bacteria	p__Bacteroidetes	c__[Saprospirae]	o__[Saprospirales]	f__Chitinophagaceae	g__	0	0	0	0.00247617	0	0	0
2017421	k__Bacteria	p__Proteobacteria	c__Alphaproteobacteria	o__Rhodospirillales	f__Rhodospirillaceae	g__	0	0.00779727	0	0	0	0	0
809315	k__Bacteria	p__Chloroflexi	c__Anaerolineae	o__Anaerolineales	f__Anaerolinaceae	g__T78	0.0269634	0.042885	0.00852433	0.044571	0.0547217	0	0
805685	k__Bacteria	p__Proteobacteria	c__Gammaproteobacteria	o__Xanthomonadales	f__Xanthomonadaceae	g__	0	0.00389864	0	0	0	0	0
102142	k__Bacteria	p__Proteobacteria	c__Alphaproteobacteria	o__Rhizobiales	f__Rhizobiaceae	g__Rhizobium	0	0	0.00106554	0	0	0	0
264526	k__Bacteria	p__Chloroflexi	c__Anaerolineae	o__Anaerolineales	f__Anaerolinaceae	g__C1_B004	0.00735366	0.00779727	0	0	0.00312695	0	0.0179308
498081	k__Bacteria	p__Actinobacteria	c__Actinobacteria	o__Actinomycetales	f__Propionibacteriaceae	g__Propionibacterium	0	0	0	0	0.00156348	0	0
4439710	k__Bacteria	p__Proteobacteria	c__Betaproteobacteria	o__Ellin6067	f__	g__	0	0	0	0.00247617	0.00156348	0	0
583955	k__Bacteria	p__Proteobacteria	c__Deltaproteobacteria	o__Desulfobacterales	f__Desulfobacteraceae	g__Desulfosarcina	0	0	0	0	0.00156348	0	0
1088647	k__Bacteria	p__Bacteroidetes	c__Flavobacteriia	o__Flavobacteriales	f__[Weeksellaceae]	g__Chryseobacterium	0	0.00194932	0	0	0	0	0
349981	k__Bacteria	p__Proteobacteria	c__Gammaproteobacteria	o__Pseudomonadales	f__Pseudomonadaceae	g__	0	0	0	0	0	0	0.143446
818388	k__Bacteria	p__Actinobacteria	c__Actinobacteria	o__Actinomycetales	f__Geodermatophilaceae	g__	0	0	0.00426217	0.00495233	0	0	0
133178	k__Bacteria	p__Actinobacteria	c__Coriobacteriia	o__Coriobacteriales	f__Coriobacteriaceae	g__	0	0	0.00319662	0	0	0	0
764322	k__Bacteria	p__Actinobacteria	c__Actinobacteria	o__Actinomycetales	f__Nocardiaceae	g__Rhodococcus	0.00735366	0.00779727	0	0	0	0	0
803402	k__Bacteria	p__Proteobacteria	c__Gammaproteobacteria	o__Alteromonadales	f__Shewanellaceae	g__Shewanella	0.0367683	0.0311891	0.0106554	0.00247617	0	0	0
285456	k__Bacteria	p__Spirochaetes	c__[Leptospirae]	o__[Leptospirales]	f__Leptospiraceae	g__Leptospira	0	0	0	0	0.0437774	0	0
181908	k__Bacteria	p__Bacteroidetes	c__[Saprospirae]	o__[Saprospirales]	f__Chitinophagaceae	g__	0	0.00584795	0	0.0173332	0.0297061	0	0
543467	k__Bacteria	p__Actinobacteria	c__Actinobacteria	o__Actinomycetales	f__Microbacteriaceae	g__Microbacterium	0.107854	0.0643275	0.0607359	0.0841897	0.378361	0	0
272189	k__Bacteria	p__Proteobacteria	c__Gammaproteobacteria	o__Pseudomonadales	f__Pseudomonadaceae	g__Pseudomonas	0.00245122	0	0	0	0	0	0
284321	k__Bacteria	p__Proteobacteria	c__Deltaproteobacteria	o__Syntrophobacterales	f__Syntrophaceae	g__Syntrophus	0	0	0	0	0.0203252	0	0
4418677	k__Bacteria	p__Proteobacteria	c__Betaproteobacteria	o__Rhodocyclales	f__Rhodocyclaceae	g__	0	0	0	0	0.00156348	0	0
4429335	k__Bacteria	p__Firmicutes	c__Clostridia	o__Clostridiales	f__[Tissierellaceae]	g__Peptoniphilus	0.00245122	0	0	0	0	0	0
4381473	k__Bacteria	p__Proteobacteria	c__Alphaproteobacteria	o__Sphingomonadales	f__	g__	0	0	0.00106554	0	0	0	0
537380	k__Bacteria	p__Firmicutes	c__Clostridia	o__Clostridiales	f__Peptococcaceae	g__Niigata-25	0	0.0331384	0	0	0	0	0
735666	k__Bacteria	p__Proteobacteria	c__Gammaproteobacteria	o__Pseudomonadales	f__Pseudomonadaceae	g__Pseudomonas	0	0	0	0	0	0	0.878609
220953	k__Bacteria	p__Proteobacteria	c__Gammaproteobacteria	o__Pseudomonadales	f__Pseudomonadaceae	g__Pseudomonas	0	0	0	0	0	0	0.0179308
788548	k__Bacteria	p__Bacteroidetes	c__Bacteroidia	o__Bacteroidales	f__SB-1	g__	0	0.00194932	0	0	0	0	0
4452118	k__Bacteria	p__Proteobacteria	c__Betaproteobacteria	o__Burkholderiales	f__Comamonadaceae	g__Leptothrix	0	0	0.00106554	0	0	0	0
256116	k__Bacteria	p__Proteobacteria	c__Gammaproteobacteria	o__Pseudomonadales	f__Pseudomonadaceae	g__	0	0	0	0.0074285	0	0	0
715913	k__Bacteria	p__Fusobacteria	c__Fusobacteriia	o__Fusobacteriales	f__Leptotrichiaceae	g__Sneathia	0	0	0	0.00495233	0	0	0
108490	k__Bacteria	p__Proteobacteria	c__Epsilonproteobacteria	o__Campylobacterales	f__Campylobacteraceae	g__	0.0539269	0.0233918	0.0149176	0	0	0	0
108491	k__Bacteria	p__Proteobacteria	c__Epsilonproteobacteria	o__Campylobacterales	f__Campylobacteraceae	g__Sulfurospirillum	0	0	0	0	0	0	0.0179308
546541	k__Bacteria	p__Firmicutes	c__Clostridia	o__Clostridiales	f__	g__	0.00735366	0	0.00745879	0	0	0	0
1068499	k__Bacteria	p__Firmicutes	c__Bacilli	o__Lactobacillales	f__Streptococcaceae	g__Streptococcus	0	0	0	0.014857	0	0	0
529762	k__Bacteria	p__Actinobacteria	c__Actinobacteria	o__Actinomycetales	f__Mycobacteriaceae	g__Mycobacterium	0.00490244	0	0	0	0	0	0
109728	k__Bacteria	p__Proteobacteria	c__Gammaproteobacteria	o__Pseudomonadales	f__Pseudomonadaceae	g__Pseudomonas	0	0	0	0	0	0	0.0537924
582884	k__Bacteria	p__Firmicutes	c__Bacilli	o__Lactobacillales	f__Lactobacillaceae	g__Lactobacillus	0	0	0	0	0.39556	0	0
516611	k__Bacteria	p__Firmicutes	c__Bacilli	o__Lactobacillales	f__Streptococcaceae	g__Streptococcus	0.00490244	0	0.00106554	0	0	0	0
1088254	k__Bacteria	p__Actinobacteria	c__Actinobacteria	o__Actinomycetales	f__Nocardioidaceae	g__	0	0.00194932	0	0	0	0	0
720511	k__Archaea	p__Crenarchaeota	c__Thaumarchaeota	o__Nitrososphaerales	f__Nitrososphaeraceae	g__Candidatus Nitrososphaera	0.00245122	0	0	0	0	0	0
545016	k__Bacteria	p__Bacteroidetes	c__[Saprospirae]	o__[Saprospirales]	f__Chitinophagaceae	g__	0	0	0	0	0.00156348	0	0
212223	k__Bacteria	p__Proteobacteria	c__Alphaproteobacteria	o__Ellin329	f__	g__	0.00490244	0	0	0	0.00156348	0	0
159708	k__Bacteria	p__Proteobacteria	c__Deltaproteobacteria	o__Syntrophobacterales	f__Syntrophaceae	g__	0	0.00194932	0	0	0.00156348	0	0
227372	k__Bacteria	p__Firmicutes	c__Clostridia	o__Clostridiales	f__Dehalobacteriaceae	g__Dehalobacterium	0	0	0	0	0.00312695	0	0
4350461	k__Bacteria	p__OD1	c__ABY1	o__	f__	g__	0	0	0.00426217	0	0	0	0
516292	k__Bacteria	p__Proteobacteria	c__Gammaproteobacteria	o__Pseudomonadales	f__Pseudomonadaceae	g__Pseudomonas	0	0	0	0	0	0	0.107585
511966	k__Bacteria	p__Chloroflexi	c__Anaerolineae	o__OPB11	f__	g__	0.00490244	0.00584795	0.00958987	0	0.0375235	0	0
4376277	k__Bacteria	p__WS6	c__SC72	o__WCHB1-15	f__	g__	0.134817	0.11501	0.0458183	0.131237	0.0203252	0	0
577578	k__Bacteria	p__Proteobacteria	c__Alphaproteobacteria	o__Rhizobiales	f__	g__	0	0.00389864	0	0	0	0	0
541223	k__Bacteria	p__Proteobacteria	c__Gammaproteobacteria	o__Pseudomonadales	f__Pseudomonadaceae	g__Pseudomonas	0	0	0	0.00495233	0	0	0.0717231
3189609	k__Bacteria	p__Actinobacteria	c__Actinobacteria	o__Actinomycetales	f__Propionibacteriaceae	g__Propionibacterium	0	0.00194932	0	0	0	0	0
356632	k__Bacteria	p__Firmicutes	c__Clostridia	o__Clostridiales	f__Ruminococcaceae	g__Oscillospira	0	0	0	0	0.0203252	0	0
607212	k__Bacteria	p__Proteobacteria	c__Alphaproteobacteria	o__Sphingomonadales	f__Sphingomonadaceae	g__Sphingomonas	0	0	0	0	0.00156348	0	0
104730	k__Archaea	p__Euryarchaeota	c__Methanomicrobia	o__Methanosarcinales	f__Methanosaetaceae	g__Methanosaeta	0.00980488	0.00194932	0.00532771	0.00990467	0.00312695	0	0
[truncated: 11 more rows]
